# Supplementary material for: 4-Imino-2,7-dimethyl-5,6,7,8-tetra­hydro-4H-1-benzothieno[2,3-d]pyrimidin-3-amine
Source: Acta Crystallogr Sect E Struct Rep Online. 2012 Jul 18;68(Pt 8):o2468. doi: 10.1107/S1600536812031893 (PMC3414924; doi:10.1107/S1600536812031893)
Supplement: Supplementary file 2 [file e-68-o2468-Isup2.hkl]

#
# h,k,l, Fc-squared, Fo-squared, sigma(Fo-squared) and status flag
#
data_I
_shelx_title ' Final Refinement by PV'
_shelx_refln_list_code          4
_shelx_F_calc_maximum      159.20
_exptl_crystal_F_000       264.00
_reflns_d_resolution_high  0.7829
 
loop_
 _symmetry_equiv_pos_as_xyz
 'x, y, z'
 '-x, -y, -z'
 
_cell_length_a     6.7514
_cell_length_b     8.7139
_cell_length_c    11.8309
_cell_angle_alpha  97.221
_cell_angle_beta  102.820
_cell_angle_gamma 112.482
 
_shelx_F_squared_multiplier     1.000
 
loop_
 _refln_index_h
 _refln_index_k
 _refln_index_l
 _refln_F_squared_calc
 _refln_F_squared_meas
 _refln_F_squared_sigma
 _refln_observed_status
   1   0   0      301.44      307.15      4.45 o
   2   0   0       15.54       18.07      0.66 o
   3   0   0     1321.45     1327.65     14.35 o
   4   0   0       40.58       30.07      0.56 o
   5   0   0      175.65      177.93      1.90 o
   6   0   0      157.20      150.30      2.07 o
   7   0   0       18.29       18.41      0.60 o
  -7   1   0       45.32       49.38      1.09 o
  -6   1   0       34.62       34.73      0.81 o
  -5   1   0      168.58      161.04      1.78 o
  -4   1   0      168.43      167.89      1.51 o
  -3   1   0        4.70        5.34      0.16 o
  -2   1   0      327.62      327.01      3.23 o
  -1   1   0      422.98      466.82      3.69 o
   0   1   0     2047.34     2015.29     22.29 o
   1   1   0      896.39      946.81     13.27 o
   2   1   0       33.45       29.46      1.52 o
   3   1   0      847.28      939.72      8.63 o
   4   1   0       98.51       85.86      1.14 o
   5   1   0       13.97       12.27      0.87 o
   6   1   0        0.58        1.17      0.27 o
   7   1   0        7.33        7.85      0.50 o
  -8   2   0       34.36       36.13      1.01 o
  -7   2   0       41.53       45.10      1.03 o
  -6   2   0       26.88       27.12      0.62 o
  -5   2   0       31.36       33.65      0.56 o
  -4   2   0      852.50      892.16      7.36 o
  -3   2   0     1142.87     1275.88     10.64 o
  -2   2   0        0.22        0.23      0.12 o
  -1   2   0      187.40      214.12      1.76 o
   0   2   0      175.14      175.23      3.81 o
   1   2   0        3.32        2.07      0.12 o
   2   2   0      100.73      112.24      1.54 o
   3   2   0      176.44      186.05      2.01 o
   4   2   0       76.03       69.50      1.00 o
   5   2   0       21.38       21.22      0.88 o
   6   2   0        5.30        5.76      0.44 o
  -8   3   0        9.05        9.88      0.65 o
  -7   3   0       10.12       10.42      0.57 o
  -6   3   0      193.34      184.36      2.10 o
  -5   3   0      171.63      174.55      1.79 o
  -4   3   0       12.10       12.63      0.20 o
  -3   3   0      252.97      289.55      3.04 o
  -2   3   0      788.15      893.44      5.82 o
  -1   3   0      120.03      120.23      1.11 o
   0   3   0      130.47      141.96      3.68 o
   1   3   0        5.59        2.07      0.10 o
   2   3   0       45.15       42.21      0.79 o
   3   3   0      176.62      173.63      2.24 o
   4   3   0        1.98        2.58      0.50 o
   5   3   0       36.74       36.37      0.99 o
   6   3   0        3.66        4.66      0.49 o
  -8   4   0        1.52        2.24      0.40 o
  -7   4   0       33.34       37.98      1.01 o
  -6   4   0      190.16      180.14      1.92 o
  -5   4   0        7.17        7.48      0.22 o
  -4   4   0       26.45       28.44      0.39 o
  -3   4   0     1014.27     1179.76      7.25 o
  -2   4   0        1.69        1.25      0.17 o
  -1   4   0      189.19      229.26      2.19 o
   0   4   0      107.57       92.63      0.93 o
   1   4   0       32.04       32.51      0.73 o
   2   4   0        6.11        3.73      0.20 o
   3   4   0      202.30      192.82      2.51 o
   4   4   0       86.94       85.79      1.65 o
   5   4   0       24.26       22.70      1.40 o
  -8   5   0        9.70       11.71      0.71 o
  -7   5   0        6.19        8.78      0.48 o
  -6   5   0        1.57        1.20      0.21 o
  -5   5   0       85.81       81.90      0.89 o
  -4   5   0      209.69      209.90      1.53 o
  -3   5   0      351.35      347.34      2.25 o
  -2   5   0      114.49      113.44      1.05 o
  -1   5   0       24.77       19.93      0.33 o
   0   5   0      118.57       98.58      1.03 o
   1   5   0      335.02      323.85      2.64 o
   2   5   0      247.37      251.21      2.90 o
   3   5   0       11.02        9.69      0.66 o
   4   5   0        9.09        7.93      0.66 o
   5   5   0       34.30       39.67      2.45 o
  -8   6   0        9.93       11.30      0.71 o
  -7   6   0        6.10        6.19      0.33 o
  -6   6   0       19.62       19.01      0.40 o
  -5   6   0       64.62       60.79      0.83 o
  -4   6   0      185.74      192.93      1.39 o
  -3   6   0       30.64       28.43      0.44 o
  -2   6   0      304.71      314.07      2.34 o
  -1   6   0      141.73      136.75      1.25 o
   0   6   0      213.51      203.98      2.75 o
   1   6   0      309.05      298.61      2.77 o
   2   6   0       41.40       39.52      0.71 o
   3   6   0       34.88       33.73      2.33 o
   4   6   0       11.54       10.68      0.73 o
  -8   7   0       48.97       53.43      0.95 o
  -7   7   0       30.75       30.52      0.56 o
  -6   7   0       38.25       33.85      0.66 o
  -5   7   0        0.25        0.23      0.11 o
  -4   7   0        0.70        0.55      0.13 o
  -3   7   0        2.91        1.04      0.25 o
  -2   7   0      169.08      150.85      1.56 o
  -1   7   0      108.40      103.47      1.19 o
   0   7   0        6.26        3.43      0.30 o
   1   7   0       48.22       44.55      0.77 o
   2   7   0       19.13       20.36      0.51 o
   3   7   0       33.43       38.89      1.75 o
  -7   8   0        7.68        7.55      0.40 o
  -6   8   0       31.94       28.92      0.77 o
  -5   8   0       23.97       21.53      0.56 o
  -4   8   0        8.05        6.08      0.37 o
  -3   8   0       46.48       44.46      0.82 o
  -2   8   0        5.61        4.66      0.37 o
  -1   8   0       10.02        9.38      0.45 o
   0   8   0        2.70        3.76      0.33 o
   1   8   0        5.43        5.48      0.40 o
   2   8   0        3.11        3.77      0.48 o
  -7   9   0        3.21        2.86      0.34 o
  -6   9   0        1.36        1.31      0.30 o
  -5   9   0        0.47        0.17      0.23 o
  -4   9   0        0.02        0.00      0.27 o
  -3   9   0        1.07        0.57      0.25 o
  -2   9   0        8.73        9.41      0.64 o
  -1   9   0        6.79        7.12      0.54 o
   0   9   0       37.68       42.52      0.85 o
   1   9   0        7.86        9.58      0.95 o
  -6  10   0        2.93        3.57      0.37 o
  -5  10   0        8.32        8.17      0.60 o
  -4  10   0        0.33        0.12      0.30 o
  -3  10   0       11.11       11.12      0.61 o
  -2  10   0        0.07        0.09      0.27 o
  -1  10   0        0.01        0.00      0.27 o
   0  10   0        4.02        3.32      0.32 o
  -4  11   0       24.52       24.96      1.28 o
  -3  11   0       53.56       56.89      3.96 o
   3 -11   1       20.75       22.53      0.84 o
   4 -11   1        0.05        0.00      0.47 o
   0 -10   1       21.72       24.75      0.65 o
   1 -10   1       38.58       39.40      1.08 o
   2 -10   1       42.43       48.42      1.28 o
   3 -10   1        7.15        7.33      0.51 o
   4 -10   1       27.71       27.85      0.98 o
   5 -10   1       23.06       24.86      1.28 o
   6 -10   1        9.27        8.90      0.51 o
  -1  -9   1       33.73       39.39      0.95 o
   0  -9   1       38.72       39.26      0.95 o
   1  -9   1       12.25       12.46      0.73 o
   2  -9   1       60.27       56.90      1.11 o
   3  -9   1       47.01       47.79      0.99 o
   4  -9   1       26.06       28.65      0.92 o
   5  -9   1       26.68       26.99      0.72 o
   6  -9   1        0.77        0.62      0.27 o
   7  -9   1        2.75        3.09      0.31 o
  -2  -8   1        9.65        8.33      0.57 o
  -1  -8   1        5.64        3.90      0.37 o
   0  -8   1       50.39       46.03      0.82 o
   1  -8   1        0.51        0.63      0.20 o
   2  -8   1      115.41      107.82      1.58 o
   3  -8   1      141.52      140.09      1.68 o
   4  -8   1       15.02       15.81      0.49 o
   5  -8   1        2.67        3.89      0.31 o
   6  -8   1       11.62       10.22      0.49 o
   7  -8   1        7.14        7.67      0.36 o
  -3  -7   1        1.81        1.63      0.49 o
  -2  -7   1        8.31        7.50      0.48 o
  -1  -7   1        4.11        4.15      0.20 o
   0  -7   1        0.00        0.05      0.12 o
   1  -7   1        8.50        8.67      0.37 o
   2  -7   1      226.66      203.86      1.72 o
   3  -7   1        3.55        3.01      0.23 o
   4  -7   1        0.31        0.32      0.15 o
   5  -7   1       30.30       22.28      0.44 o
   6  -7   1        0.13        0.75      0.21 o
   7  -7   1        0.42        0.11      0.20 o
   8  -7   1        1.22        1.32      0.32 o
  -4  -6   1        1.80        1.89      0.33 o
  -3  -6   1        7.56        8.65      0.66 o
  -2  -6   1      220.54      235.10      3.71 o
  -1  -6   1      111.55      113.94      1.26 o
   0  -6   1       21.88       22.73      0.49 o
   1  -6   1       20.34       16.24      0.36 o
   2  -6   1       38.17       41.53      0.52 o
   3  -6   1       98.74       91.99      0.84 o
   4  -6   1      657.50      623.80      3.82 o
   5  -6   1      283.97      253.63      1.86 o
   6  -6   1        0.03        0.20      0.14 o
   7  -6   1       23.45       25.91      0.68 o
   8  -6   1        3.07        2.95      0.44 o
  -5  -5   1        0.12        0.47      0.33 o
  -4  -5   1        0.28        0.00      0.33 o
  -3  -5   1      236.32      242.95      3.71 o
  -2  -5   1       40.21       40.93      1.06 o
  -1  -5   1      120.41      109.60      1.14 o
   0  -5   1      286.81      304.40      2.95 o
   1  -5   1       63.15       66.57      0.64 o
   2  -5   1      329.30      335.03      2.29 o
   3  -5   1        7.22        8.64      0.31 o
   4  -5   1        7.49        5.71      0.20 o
   5  -5   1      207.17      194.40      1.70 o
   6  -5   1      108.71       98.84      1.12 o
   7  -5   1       20.16       19.98      0.47 o
   8  -5   1       42.46       45.51      1.02 o
  -5  -4   1      111.57      111.46      1.98 o
  -4  -4   1        0.02        0.00      0.16 o
  -3  -4   1      336.84      331.30      4.53 o
  -2  -4   1       50.64       49.53      0.89 o
  -1  -4   1       49.98       54.10      0.98 o
   0  -4   1     2588.11     2800.77     23.59 o
   1  -4   1     2163.32     2369.00     18.72 o
   2  -4   1      503.21      561.31      3.93 o
   3  -4   1       25.04       16.23      0.28 o
   4  -4   1      329.97      316.07      2.28 o
   5  -4   1       61.02       57.11      0.67 o
   6  -4   1       53.92       46.63      0.68 o
   7  -4   1       32.54       30.50      0.92 o
   8  -4   1       22.58       23.60      1.00 o
  -6  -3   1        6.00        6.88      0.49 o
  -5  -3   1       21.93       23.31      0.66 o
  -4  -3   1       49.96       53.98      0.97 o
  -3  -3   1       42.79       42.83      0.81 o
  -2  -3   1       91.46       84.41      1.20 o
  -1  -3   1        3.09        3.27      0.24 o
   0  -3   1       13.16       16.02      0.64 o
   1  -3   1      236.14      269.98      1.85 o
   2  -3   1     1355.37     1478.53     15.00 o
   3  -3   1      189.46      232.01      1.82 o
   4  -3   1      110.89      108.85      0.91 o
   5  -3   1      299.33      282.66      2.26 o
   6  -3   1       18.58       17.55      0.65 o
   7  -3   1        4.30        5.31      0.44 o
   8  -3   1        0.02        0.38      0.31 o
  -6  -2   1       12.57       12.59      0.46 o
  -5  -2   1        0.09        0.00      0.14 o
  -4  -2   1       26.22       26.09      0.55 o
  -3  -2   1      286.46      255.99      2.62 o
  -2  -2   1        2.87        0.23      0.13 o
  -1  -2   1      232.85      270.89      3.96 o
   0  -2   1      628.63      675.01      9.52 o
   1  -2   1       15.55       17.37      0.22 o
   2  -2   1       26.79       19.48      0.40 o
   3  -2   1      107.36      141.66      1.55 o
   4  -2   1        6.26        6.86      0.22 o
   5  -2   1      234.77      237.58      2.16 o
   6  -2   1        0.92        0.39      0.15 o
   7  -2   1        4.14        6.20      0.37 o
  -7  -1   1       15.07       14.26      0.83 o
  -6  -1   1       22.99       18.37      0.60 o
  -5  -1   1        0.23        0.15      0.12 o
  -4  -1   1       24.70       28.59      0.54 o
  -3  -1   1      171.00      205.27      2.50 o
  -2  -1   1      358.84      379.84      9.67 o
  -1  -1   1      335.29      409.25      5.77 o
   0  -1   1     1262.70     1399.43     16.42 o
   1  -1   1      159.57      189.38      1.97 o
   2  -1   1       34.87       45.78      0.93 o
   3  -1   1       68.29       68.66      0.90 o
   4  -1   1       51.75       54.88      0.78 o
   5  -1   1      162.45      162.60      1.71 o
   6  -1   1       17.81       20.56      0.78 o
   7  -1   1        4.80        4.05      0.40 o
  -7   0   1       13.51       13.57      0.60 o
  -6   0   1       37.22       32.58      0.63 o
  -5   0   1       62.63       58.26      0.80 o
  -4   0   1      162.96      169.44      1.69 o
  -3   0   1      188.60      201.51      2.20 o
  -2   0   1      398.64      442.68      6.81 o
  -1   0   1     2542.88     2784.08     25.16 o
   0   0   1      164.25      178.53      3.61 o
   1   0   1     1028.30     1109.40     14.88 o
   2   0   1      161.44      185.21      2.05 o
   3   0   1      184.09      201.54      2.42 o
   4   0   1      264.44      266.51      2.79 o
   5   0   1      308.39      287.87      3.06 o
   6   0   1        2.74        4.27      0.34 o
   7   0   1       17.74       15.89      0.57 o
  -8   1   1        7.09        7.59      0.41 o
  -7   1   1        0.11        0.00      0.16 o
  -6   1   1       16.81       17.75      0.52 o
  -5   1   1        7.97        8.24      0.28 o
  -4   1   1      430.39      446.17      3.95 o
  -3   1   1      641.79      605.43      6.86 o
  -2   1   1      205.65      216.98      2.19 o
  -1   1   1      457.16      527.53      4.16 o
   0   1   1     1963.82     1873.58     20.89 o
   1   1   1      551.27      575.60      6.59 o
   2   1   1      800.97      876.54     16.87 o
   3   1   1       24.03       20.23      0.44 o
   4   1   1       60.44       55.08      0.86 o
   5   1   1       89.41       89.99      1.29 o
   6   1   1       34.43       37.72      0.87 o
   7   1   1       26.92       26.71      0.87 o
  -8   2   1       11.92       13.22      0.60 o
  -7   2   1        1.65        1.17      0.27 o
  -6   2   1       25.23       24.89      0.73 o
  -5   2   1       26.64       25.51      0.57 o
  -4   2   1       53.82       46.15      0.65 o
  -3   2   1      316.28      319.80      3.84 o
  -2   2   1      539.30      527.42      4.30 o
  -1   2   1     1135.22     1086.62     10.29 o
   0   2   1     1582.65     1584.07     17.54 o
   1   2   1      474.25      488.31      6.80 o
   2   2   1      378.34      394.22      4.34 o
   3   2   1       48.63       50.34      0.81 o
   4   2   1       32.14       30.78      0.65 o
   5   2   1       41.40       41.69      0.87 o
   6   2   1        8.82        9.35      0.66 o
  -8   3   1        6.70        5.72      0.52 o
  -7   3   1       11.25       11.99      0.74 o
  -6   3   1      268.00      265.45      3.09 o
  -5   3   1        2.11        2.85      0.25 o
  -4   3   1        1.05        2.46      0.10 o
  -3   3   1       29.73       20.87      0.39 o
  -2   3   1       11.32       14.26      0.26 o
  -1   3   1      223.54      297.18      2.71 o
   0   3   1      934.91      965.41      9.27 o
   1   3   1       20.49       14.61      0.44 o
   2   3   1       37.90       36.33      0.91 o
   3   3   1      349.77      338.46      3.96 o
   4   3   1      116.23      109.87      2.27 o
   5   3   1        0.01        0.16      0.21 o
   6   3   1       14.74       16.90      1.40 o
  -8   4   1        9.06        9.65      0.62 o
  -7   4   1        1.85        1.82      0.35 o
  -6   4   1      236.66      232.21      2.81 o
  -5   4   1       88.08       81.63      0.80 o
  -4   4   1       36.78       29.16      0.43 o
  -3   4   1      264.41      279.07      1.88 o
  -2   4   1       63.68       65.60      0.71 o
  -1   4   1        5.75        6.76      0.22 o
   0   4   1      191.33      209.15      2.21 o
   1   4   1        6.96        6.61      0.20 o
   2   4   1      145.08      139.61      1.45 o
   3   4   1      415.70      412.74      5.91 o
   4   4   1        7.40        7.72      0.49 o
   5   4   1        9.35       10.62      1.17 o
  -8   5   1        4.46        4.22      0.44 o
  -7   5   1        1.78        1.52      0.27 o
  -6   5   1        0.01        0.00      0.23 o
  -5   5   1        0.35        0.95      0.13 o
  -4   5   1        2.42        3.19      0.17 o
  -3   5   1        8.45        7.03      0.21 o
  -2   5   1      137.53      160.31      1.44 o
  -1   5   1      143.45      156.10      1.45 o
   0   5   1       97.61       91.48      0.88 o
   1   5   1      313.83      293.98      2.50 o
   2   5   1       33.11       31.26      0.63 o
   3   5   1       13.18       14.35      0.66 o
   4   5   1        3.61        3.02      0.58 o
  -8   6   1        5.70        6.50      0.50 o
  -7   6   1        0.06        0.00      0.18 o
  -6   6   1       27.96       24.11      0.59 o
  -5   6   1       26.52       24.04      0.64 o
  -4   6   1       30.72       31.04      0.46 o
  -3   6   1      207.30      208.47      1.62 o
  -2   6   1        0.95        1.47      0.15 o
  -1   6   1       11.40        9.50      0.28 o
   0   6   1       24.54       24.19      0.43 o
   1   6   1        0.46        0.23      0.19 o
   2   6   1       39.05       35.80      0.71 o
   3   6   1       10.88       12.13      1.27 o
   4   6   1       28.97       30.42      1.15 o
  -8   7   1        0.42        0.30      0.19 o
  -7   7   1        3.45        3.71      0.26 o
  -6   7   1       26.99       27.91      0.63 o
  -5   7   1       16.65       15.49      0.40 o
  -4   7   1       36.47       33.77      0.59 o
  -3   7   1      856.08      835.48      6.31 o
  -2   7   1        2.32        1.27      0.21 o
  -1   7   1        0.38        0.29      0.13 o
   0   7   1      183.64      161.99      1.87 o
   1   7   1        3.50        2.47      0.26 o
   2   7   1       22.02       22.08      0.59 o
   3   7   1       22.55       23.34      0.81 o
  -7   8   1        7.44        8.49      0.38 o
  -6   8   1       10.71       10.97      0.56 o
  -5   8   1       45.72       48.04      0.85 o
  -4   8   1        0.68        0.64      0.23 o
  -3   8   1       61.25       69.66      1.05 o
  -2   8   1       55.04       65.37      1.15 o
  -1   8   1        4.43        5.19      0.40 o
   0   8   1      109.52      100.75      1.37 o
   1   8   1       23.62       22.34      0.55 o
   2   8   1       12.64       14.04      0.59 o
  -7   9   1       30.56       34.39      0.89 o
  -6   9   1       12.64       13.95      0.87 o
  -5   9   1        7.07        7.61      0.68 o
  -4   9   1       39.05       41.67      1.01 o
  -3   9   1       29.02       32.46      0.83 o
  -2   9   1        0.79        1.19      0.31 o
  -1   9   1       15.18       16.12      0.72 o
   0   9   1       21.83       23.23      0.74 o
   1   9   1       16.04       19.66      0.67 o
  -6  10   1        2.76        1.14      0.27 o
  -5  10   1       67.01       70.37      2.85 o
  -4  10   1        1.75        1.55      0.40 o
  -3  10   1        9.70       11.19      0.75 o
  -2  10   1        6.48        7.25      0.51 o
  -1  10   1       13.10       14.65      0.75 o
   3 -11   2        1.51        0.37      0.37 o
   4 -11   2       17.88       19.51      1.67 o
   0 -10   2       12.97       14.84      0.50 o
   1 -10   2        3.56        4.09      0.52 o
   2 -10   2        9.34        8.33      0.57 o
   3 -10   2        2.83        2.70      0.37 o
   4 -10   2       81.90       90.65      1.82 o
   5 -10   2       15.68       12.46      1.12 o
   6 -10   2       22.89       25.61      0.79 o
  -1  -9   2       14.87       15.82      0.59 o
   0  -9   2       14.84       16.83      0.59 o
   1  -9   2        5.49        6.45      0.44 o
   2  -9   2       21.66       22.84      0.70 o
   3  -9   2       29.74       32.29      0.84 o
   4  -9   2        1.17        0.35      0.30 o
   5  -9   2        5.25        5.64      0.40 o
   6  -9   2       35.38       35.76      1.02 o
   7  -9   2        9.36        7.16      0.45 o
  -3  -8   2        5.45        5.59      0.66 o
  -2  -8   2        6.98        6.24      0.59 o
  -1  -8   2      106.76      101.39      1.95 o
   0  -8   2        0.30        0.23      0.21 o
   1  -8   2       50.72       59.15      0.92 o
   2  -8   2      198.56      219.90      2.53 o
   3  -8   2        0.91        1.09      0.24 o
   4  -8   2       84.49       94.71      1.26 o
   5  -8   2       30.28       30.36      0.68 o
   6  -8   2        4.99        5.69      0.37 o
   7  -8   2        0.18        0.04      0.17 o
  -3  -7   2       21.17       22.87      0.99 o
  -2  -7   2        5.57        4.21      0.49 o
  -1  -7   2       79.77       69.73      1.06 o
   0  -7   2        0.15        0.10      0.12 o
   1  -7   2        9.53       12.12      0.41 o
   2  -7   2      867.35      841.63      5.67 o
   3  -7   2       58.55       54.30      0.71 o
   4  -7   2       48.39       49.52      0.79 o
   5  -7   2       52.57       47.58      0.67 o
   6  -7   2        8.67        9.60      0.38 o
   7  -7   2        0.12        0.38      0.27 o
  -4  -6   2        4.42        4.90      0.49 o
  -3  -6   2       15.22       15.19      0.82 o
  -2  -6   2        8.87        8.92      0.60 o
  -1  -6   2        2.72        3.01      0.26 o
   0  -6   2       12.67       12.29      0.33 o
   1  -6   2        0.13        0.45      0.20 o
   2  -6   2      152.72      152.16      1.41 o
   3  -6   2       43.74       41.15      0.54 o
   4  -6   2       36.19       35.24      0.47 o
   5  -6   2       80.78       70.56      0.73 o
   6  -6   2        0.06        0.06      0.15 o
   7  -6   2        3.20        3.44      0.29 o
   8  -6   2        5.20        5.19      0.47 o
  -5  -5   2        0.06        0.47      0.33 o
  -4  -5   2       34.62       36.95      0.99 o
  -3  -5   2       35.87       34.54      0.91 o
  -2  -5   2      165.44      160.64      2.30 o
  -1  -5   2       61.47       51.93      0.61 o
   0  -5   2       94.67      103.23      1.08 o
   1  -5   2      178.23      205.04      1.69 o
   2  -5   2       15.37       16.55      0.24 o
   3  -5   2       20.94       28.65      0.39 o
   4  -5   2       20.26       25.11      0.39 o
   5  -5   2       22.07       18.16      0.39 o
   6  -5   2        0.08        0.00      0.12 o
   7  -5   2       15.79       14.96      0.49 o
   8  -5   2        2.02        2.27      0.37 o
  -6  -4   2        3.15        3.89      0.39 o
  -5  -4   2        1.14        1.40      0.33 o
  -4  -4   2      293.41      306.65      4.20 o
  -3  -4   2       75.66       77.37      1.28 o
  -2  -4   2        0.13        0.12      0.12 o
  -1  -4   2      314.72      344.86      4.24 o
   0  -4   2       13.41       16.04      1.44 o
   1  -4   2        4.51        3.17      0.26 o
   2  -4   2      252.04      269.90      1.66 o
   3  -4   2      184.97      200.99      1.46 o
   4  -4   2       65.52       62.84      0.57 o
   5  -4   2      426.53      438.05      3.32 o
   6  -4   2        1.05        0.82      0.15 o
   7  -4   2       10.71       12.29      0.56 o
   8  -4   2       14.21       15.40      0.68 o
  -6  -3   2        0.00        0.00      0.16 o
  -5  -3   2       51.41       53.79      0.97 o
  -4  -3   2      143.39      145.18      1.50 o
  -3  -3   2       54.60       46.96      0.73 o
  -2  -3   2       33.43       20.72      0.35 o
  -1  -3   2      641.59      652.67      7.27 o
   0  -3   2       79.84      107.82      1.85 o
   1  -3   2       29.82       22.51      0.28 o
   2  -3   2       32.14       58.28      0.60 o
   4  -3   2       16.39       17.86      0.35 o
   5  -3   2      228.01      233.75      1.80 o
   6  -3   2       37.38       39.36      0.61 o
   7  -3   2       16.78       13.98      0.72 o
  -7  -2   2        8.92        9.72      0.48 o
  -6  -2   2       19.50       18.12      0.52 o
  -5  -2   2       20.27       19.96      0.53 o
  -4  -2   2       26.30       26.14      0.43 o
  -3  -2   2      136.38      143.27      1.57 o
  -2  -2   2      163.80      172.91      1.69 o
  -1  -2   2     1296.76     1299.14     13.04 o
   0  -2   2     1123.10     1151.16     11.35 o
   1  -2   2      733.82      723.64      7.55 o
   2  -2   2     1479.33     1619.30     15.18 o
   3  -2   2      143.88      134.60      1.58 o
   4  -2   2       24.21       20.35      0.28 o
   5  -2   2       27.61       24.43      0.73 o
   6  -2   2        3.80        3.27      0.31 o
   7  -2   2       29.79       33.50      0.80 o
  -7  -1   2        6.45        6.99      0.44 o
  -6  -1   2       76.10       73.37      1.61 o
  -5  -1   2       59.07       55.54      0.83 o
  -4  -1   2       32.47       36.76      0.71 o
  -3  -1   2      515.36      571.41      6.09 o
  -2  -1   2      226.54      220.72      2.56 o
  -1  -1   2     2733.41     2891.56     24.05 o
   0  -1   2      504.12      591.45      5.24 o
   1  -1   2      271.72      321.99      2.85 o
   2  -1   2      526.95      583.92      7.96 o
   3  -1   2      934.57     1079.46      8.09 o
   4  -1   2       22.06       23.04      0.39 o
   5  -1   2       38.32       42.51      0.92 o
   6  -1   2        0.01        0.19      0.16 o
   7  -1   2       10.10       10.41      0.60 o
  -7   0   2        0.17        0.58      0.19 o
  -6   0   2      132.18      127.13      1.44 o
  -5   0   2      157.03      147.29      1.46 o
  -4   0   2      230.38      227.95      2.65 o
  -3   0   2        8.87        8.78      1.28 o
  -2   0   2     1023.66     1100.67     10.96 o
  -1   0   2      212.92      235.51      2.61 o
   0   0   2      682.10      764.41     11.87 o
   1   0   2      393.47      432.03      9.52 o
   2   0   2      265.59      325.36      3.27 o
   3   0   2      151.74      196.85      2.95 o
   4   0   2      212.25      214.41      2.39 o
   5   0   2      153.92      142.35      1.83 o
   6   0   2       27.88       24.20      0.74 o
   7   0   2        1.06        0.47      0.25 o
  -8   1   2        2.20        2.28      0.30 o
  -7   1   2       11.90       13.81      0.70 o
  -6   1   2       51.45       53.39      0.91 o
  -5   1   2        3.50        4.42      0.21 o
  -4   1   2        4.45        5.84      0.30 o
  -3   1   2       78.64       86.82      1.08 o
  -2   1   2       16.80       18.76      0.36 o
  -1   1   2     1499.21     1664.87     16.02 o
   0   1   2      482.60      551.51      5.35 o
   1   1   2      830.72      874.85     11.91 o
   2   1   2      246.99      274.96      2.48 o
   3   1   2        0.04        0.00      0.10 o
   4   1   2       34.95       34.60      0.68 o
   5   1   2       15.87       11.01      0.73 o
   6   1   2       16.29       14.36      0.79 o
  -8   2   2        4.28        4.90      0.44 o
  -7   2   2        3.53        4.12      0.36 o
  -6   2   2       88.51       88.51      1.19 o
  -5   2   2        3.68        4.51      0.27 o
  -4   2   2       15.22       15.58      0.35 o
  -3   2   2       31.24       40.51      0.82 o
  -2   2   2        1.93        2.41      0.24 o
  -1   2   2      523.90      529.25      6.86 o
   0   2   2      434.96      461.20      5.27 o
   1   2   2       92.83      106.15      1.47 o
   2   2   2      210.80      172.98      2.49 o
   3   2   2       45.82       40.37      0.66 o
   4   2   2        0.23        0.73      0.27 o
   5   2   2       36.41       34.94      1.75 o
   6   2   2       43.96       43.32      1.75 o
  -8   3   2       11.11       12.86      0.71 o
  -7   3   2        0.41        0.00      0.27 o
  -6   3   2      105.02      100.76      1.44 o
  -5   3   2       93.60       88.24      1.26 o
  -4   3   2       81.67       93.86      1.08 o
  -3   3   2      787.22      806.83      6.93 o
  -2   3   2      554.49      595.54      4.57 o
  -1   3   2      392.43      416.67      4.80 o
   0   3   2        5.60        6.32      0.27 o
   1   3   2      221.13      225.80      1.95 o
   2   3   2       82.22       67.76      0.73 o
   3   3   2       11.03       10.36      0.60 o
   4   3   2       69.12       70.46      1.33 o
   5   3   2       15.49       16.06      0.82 o
  -8   4   2        5.65        4.79      0.63 o
  -7   4   2       67.53       63.06      1.48 o
  -6   4   2       27.84       24.43      0.94 o
  -5   4   2      123.37      121.64      1.21 o
  -4   4   2       25.71       23.27      0.41 o
  -3   4   2      137.54      148.43      1.07 o
  -2   4   2      807.24      873.54      6.58 o
  -1   4   2     2141.20     2249.01     18.00 o
   0   4   2       22.18       28.81      0.57 o
   1   4   2       32.06       33.93      0.50 o
   2   4   2      781.63      759.87      5.74 o
   3   4   2        0.41        0.20      0.12 o
   4   4   2      113.96      109.75      2.06 o
   5   4   2       31.95       31.04      1.06 o
  -8   5   2        7.82        8.76      0.73 o
  -7   5   2       35.17       30.95      1.06 o
  -6   5   2      154.63      148.36      1.49 o
  -5   5   2       40.62       38.68      0.63 o
  -4   5   2       53.98       53.34      0.53 o
  -3   5   2      313.06      307.92      2.23 o
  -2   5   2       53.78       56.83      0.71 o
  -1   5   2       98.38      111.35      1.13 o
   0   5   2      133.34      117.63      1.04 o
   1   5   2       83.76       81.90      1.11 o
   2   5   2      230.10      234.43      2.21 o
   3   5   2        4.43        4.21      0.27 o
   4   5   2        1.08        0.70      0.33 o
  -8   6   2        7.23        7.79      0.62 o
  -7   6   2        0.56        0.03      0.18 o
  -6   6   2      150.99      135.92      1.47 o
  -5   6   2      301.20      293.22      2.34 o
  -4   6   2       34.18       29.79      0.44 o
  -3   6   2       63.52       60.80      0.67 o
  -2   6   2       10.79        9.49      0.30 o
  -1   6   2       47.96       50.26      0.62 o
   0   6   2       96.11       93.27      1.24 o
   1   6   2      172.26      174.26      1.83 o
   2   6   2        6.93        8.46      0.46 o
   3   6   2        2.12        2.33      0.34 o
  -8   7   2        0.12        0.33      0.34 o
  -7   7   2        0.31        0.00      0.23 o
  -6   7   2       16.52       14.58      0.46 o
  -5   7   2        0.58        0.37      0.12 o
  -4   7   2       45.23       43.11      0.63 o
  -3   7   2      261.23      234.73      2.15 o
  -2   7   2        4.36        5.24      0.31 o
  -1   7   2       15.02       12.88      0.49 o
   0   7   2        0.07        0.23      0.21 o
   1   7   2       18.11       16.07      0.47 o
   2   7   2        8.01        7.77      0.43 o
   3   7   2        1.01        1.88      0.40 o
  -7   8   2        3.74        3.62      0.28 o
  -6   8   2        5.45        6.12      0.39 o
  -5   8   2        5.50        5.73      0.47 o
  -4   8   2       92.56       92.85      1.36 o
  -3   8   2       39.05       35.46      1.01 o
  -2   8   2        0.45        0.12      0.23 o
  -1   8   2       54.94       48.20      1.01 o
   0   8   2        2.37        1.58      0.24 o
   1   8   2        6.45        6.48      0.59 o
   2   8   2       16.62       16.45      0.70 o
  -7   9   2        0.50        0.58      0.33 o
  -6   9   2       13.74       15.08      1.08 o
  -5   9   2       32.57       36.10      1.46 o
  -4   9   2       34.28       35.97      0.83 o
  -3   9   2       54.29       55.23      1.37 o
  -2   9   2       28.28       28.36      1.18 o
  -1   9   2       46.96       47.08      0.82 o
   0   9   2       48.10       52.75      1.34 o
  -6  10   2       14.91       15.78      0.56 o
  -5  10   2        4.16        4.47      0.56 o
  -4  10   2        5.45        4.93      0.48 o
  -3  10   2       34.70       36.65      1.71 o
  -2  10   2       28.81       33.05      0.91 o
  -1  10   2       18.76       21.82      1.68 o
   3 -11   3       16.04       16.59      0.72 o
   4 -11   3        1.14        0.00      0.44 o
   0 -10   3        0.43        0.00      0.27 o
   1 -10   3        0.55        0.46      0.33 o
   2 -10   3        9.47        8.89      0.62 o
   3 -10   3        1.17        1.43      0.37 o
   4 -10   3        9.13        9.10      0.82 o
   5 -10   3        0.96        1.70      0.44 o
   6 -10   3        1.99        2.86      0.56 o
  -1  -9   3       21.07       26.23      0.74 o
   0  -9   3        5.68        6.35      0.36 o
   1  -9   3        3.98        4.51      0.34 o
   2  -9   3        0.55        0.40      0.37 o
   3  -9   3        0.48        0.30      0.27 o
   4  -9   3        1.60        1.20      0.34 o
   5  -9   3        8.20        8.51      0.94 o
   6  -9   3        6.16        6.04      0.43 o
  -3  -8   3        4.36        3.89      0.70 o
  -2  -8   3        9.34        9.39      0.62 o
  -1  -8   3        0.37        0.00      0.18 o
   0  -8   3       18.52       18.49      0.52 o
   1  -8   3        6.67        5.24      0.34 o
   2  -8   3       15.34       13.91      0.58 o
   3  -8   3       25.63       21.29      0.58 o
   4  -8   3       28.49       29.09      0.68 o
   5  -8   3       42.50       38.18      0.92 o
   6  -8   3       33.38       31.47      0.65 o
   7  -8   3       14.50       15.35      0.62 o
  -4  -7   3       14.08       16.81      0.82 o
  -3  -7   3        3.48        3.38      0.49 o
  -2  -7   3       59.29       59.42      1.56 o
  -1  -7   3        0.76        0.42      0.20 o
   0  -7   3       73.60       72.38      0.95 o
   1  -7   3      285.94      265.14      2.44 o
   2  -7   3        4.16        1.90      0.36 o
   3  -7   3       17.18       17.70      0.38 o
   4  -7   3        0.61        0.78      0.19 o
   5  -7   3       36.61       32.99      0.61 o
   6  -7   3       30.26       28.99      0.78 o
   7  -7   3       88.64       92.21      1.19 o
  -4  -6   3       13.66       14.69      0.73 o
  -3  -6   3       30.10       28.32      0.99 o
  -2  -6   3      138.56      139.54      2.28 o
  -1  -6   3      160.57      154.55      1.65 o
   0  -6   3      122.77      118.14      1.24 o
   1  -6   3      279.22      292.34      2.32 o
   2  -6   3      113.61      100.10      0.96 o
   3  -6   3      409.80      421.67      2.82 o
   4  -6   3       94.32       87.30      0.85 o
   5  -6   3        9.57       10.41      0.29 o
   6  -6   3       10.71       11.25      0.41 o
   7  -6   3       11.10       12.73      0.59 o
  -5  -5   3        8.10        7.96      0.56 o
  -4  -5   3       16.23       17.61      0.66 o
  -3  -5   3      148.63      164.16      2.39 o
  -2  -5   3      203.93      200.29      3.53 o
  -1  -5   3        5.88        3.32      0.39 o
   0  -5   3        1.41        0.58      0.14 o
   1  -5   3       82.07       86.74      0.93 o
   2  -5   3      333.46      364.74      2.44 o
   3  -5   3      178.01      166.33      1.21 o
   4  -5   3      154.92      148.53      1.12 o
   5  -5   3        0.76        0.49      0.12 o
   6  -5   3        0.66        2.00      0.32 o
   7  -5   3       10.16       10.38      0.67 o
  -6  -4   3       10.09        9.12      0.49 o
  -5  -4   3       15.00       14.83      0.66 o
  -4  -4   3      196.13      200.55      2.64 o
  -3  -4   3        1.38        0.81      0.16 o
  -2  -4   3       17.51       23.63      0.61 o
  -1  -4   3      307.68      296.59      3.97 o
   0  -4   3      143.51      155.32      2.10 o
   1  -4   3       55.66       58.66      0.58 o
   2  -4   3      945.71     1077.65      6.56 o
   3  -4   3       26.71       26.75      0.39 o
   4  -4   3        0.03        0.08      0.11 o
   5  -4   3      489.84      449.58      3.27 o
   6  -4   3       29.94       35.16      0.64 o
   7  -4   3        3.18        3.80      0.29 o
  -6  -3   3       21.61       21.26      0.65 o
  -5  -3   3       11.78       12.24      0.52 o
  -4  -3   3       23.65       22.91      0.48 o
  -3  -3   3       10.51        7.76      0.33 o
  -2  -3   3        2.83        3.80      0.20 o
  -1  -3   3       68.29       68.28      0.87 o
   0  -3   3      251.55      228.50      3.53 o
   1  -3   3      352.37      388.91      3.08 o
   3  -3   3        3.65        2.40      0.13 o
   4  -3   3      382.33      399.68      2.81 o
   5  -3   3      122.75      119.22      1.14 o
   6  -3   3       10.39       10.94      0.39 o
   7  -3   3       18.57       20.06      0.68 o
  -7  -2   3        0.96        1.02      0.24 o
  -6  -2   3       10.70        9.91      0.32 o
  -5  -2   3       10.81        7.33      0.33 o
  -4  -2   3       73.42       76.31      1.48 o
  -3  -2   3      140.84      156.59      1.64 o
  -2  -2   3       55.11       49.34      0.67 o
  -1  -2   3       99.52       90.42      1.11 o
   0  -2   3       93.80      101.64      1.00 o
   1  -2   3       17.44       13.59      0.27 o
   2  -2   3      768.62      943.21      7.77 o
   3  -2   3      910.18      984.98      6.81 o
   4  -2   3       17.83       21.99      0.38 o
   5  -2   3        9.47        7.15      0.26 o
   6  -2   3       95.85      106.44      1.53 o
   7  -2   3       77.62       83.04      1.38 o
  -7  -1   3        3.20        3.57      0.26 o
  -6  -1   3       11.98       11.37      0.32 o
  -5  -1   3       50.42       44.08      0.88 o
  -4  -1   3      432.29      442.45      4.99 o
  -3  -1   3        4.54        3.31      0.38 o
  -2  -1   3      302.19      293.68      3.22 o
  -1  -1   3     3811.70     3961.83     36.43 o
   0  -1   3       79.19       88.87      0.96 o
   1  -1   3      552.56      566.82      6.33 o
   2  -1   3       53.79       52.39      1.09 o
   3  -1   3       68.38       64.12      0.71 o
   4  -1   3      213.37      215.30      1.61 o
   5  -1   3       76.48       78.09      0.85 o
   6  -1   3       66.13       75.09      1.42 o
   7  -1   3       38.01       39.43      1.26 o
  -7   0   3       74.55       73.79      1.19 o
  -6   0   3       92.21       92.62      1.56 o
  -5   0   3       14.89       12.36      0.35 o
  -4   0   3      318.42      290.77      3.87 o
  -3   0   3       25.12       22.98      0.82 o
  -2   0   3        2.55        2.39      0.14 o
  -1   0   3    25346.01    22925.96    269.06 o
   0   0   3      445.67      413.80      5.05 o
   1   0   3       73.59       87.96      1.25 o
   2   0   3     1895.33     2156.28     22.45 o
   3   0   3      164.49      140.03      1.66 o
   4   0   3      242.47      235.84      2.14 o
   5   0   3      142.41      153.60      2.21 o
   6   0   3       34.51       33.63      1.28 o
  -8   1   3       20.73       23.88      0.74 o
  -7   1   3        8.50        8.88      0.41 o
  -6   1   3       52.88       52.98      0.79 o
  -5   1   3      159.75      160.38      1.84 o
  -4   1   3       49.90       52.60      0.51 o
  -3   1   3      183.00      181.79      2.06 o
  -2   1   3        4.20        6.29      0.47 o
  -1   1   3      473.81      500.01      4.32 o
   0   1   3      402.05      398.19      3.98 o
   1   1   3       92.54       87.02      1.01 o
   2   1   3      790.86      882.66     12.13 o
   3   1   3      100.78      102.31      0.95 o
   4   1   3       30.13       25.39      0.53 o
   5   1   3        0.62        1.41      0.27 o
   6   1   3        6.07        6.55      0.48 o
  -8   2   3       10.66       10.76      0.52 o
  -7   2   3       36.75       34.96      0.81 o
  -6   2   3       29.56       29.63      0.63 o
  -5   2   3      321.19      319.38      3.36 o
  -4   2   3      307.37      299.30      3.05 o
  -3   2   3       26.88       30.93      0.77 o
  -2   2   3       16.95       19.26      0.56 o
  -1   2   3       85.87       94.55      1.33 o
   0   2   3        5.42        5.99      0.27 o
   1   2   3       36.57       36.99      0.47 o
   2   2   3      112.72      116.79      1.18 o
   3   2   3      150.01      134.42      1.26 o
   4   2   3       17.62       17.57      0.45 o
   5   2   3        9.82       10.85      1.17 o
   6   2   3        1.67        1.80      0.47 o
  -8   3   3        9.49       10.69      0.60 o
  -7   3   3      125.89      124.28      2.22 o
  -6   3   3       24.00       27.54      0.68 o
  -5   3   3        0.07        0.47      0.15 o
  -4   3   3      206.88      205.04      1.93 o
  -3   3   3      228.52      238.44      2.17 o
  -2   3   3       23.64       26.70      0.40 o
  -1   3   3      101.63      104.66      1.23 o
   0   3   3       53.83       37.91      0.56 o
   1   3   3       21.19       17.78      0.27 o
   2   3   3      300.52      291.15      2.41 o
   3   3   3       17.15       13.22      0.37 o
   4   3   3       41.27       38.00      1.06 o
   5   3   3       15.51       17.36      1.40 o
  -8   4   3       13.53       14.80      0.73 o
  -7   4   3       27.38       25.60      0.90 o
  -6   4   3        5.23        6.04      0.40 o
  -5   4   3        3.95        4.56      0.23 o
  -4   4   3      411.82      445.58      3.24 o
  -3   4   3       46.61       40.71      0.41 o
  -2   4   3      124.91      134.75      1.16 o
  -1   4   3        0.08        1.39      0.12 o
   0   4   3       33.07       30.71      0.43 o
   1   4   3       33.50       27.51      0.41 o
   2   4   3       69.09       65.29      0.85 o
   3   4   3      147.73      141.21      1.55 o
   4   4   3       45.58       43.62      0.98 o
   5   4   3       20.52       22.44      1.17 o
  -8   5   3        6.73        8.32      0.66 o
  -7   5   3        0.00        0.00      0.33 o
  -6   5   3       29.09       28.88      0.93 o
  -5   5   3      108.73      105.16      1.25 o
  -4   5   3      190.36      182.22      1.40 o
  -3   5   3      120.76      115.53      1.02 o
  -2   5   3       74.73       67.54      0.71 o
  -1   5   3      245.19      221.72      1.82 o
   0   5   3      387.83      359.85      2.54 o
   1   5   3      261.78      247.48      2.62 o
   2   5   3        8.89        8.33      0.33 o
   3   5   3        4.67        3.70      0.31 o
   4   5   3       62.71       74.53      1.43 o
  -8   6   3        2.33        2.96      0.49 o
  -7   6   3       17.72       17.05      0.50 o
  -6   6   3       29.33       27.98      0.53 o
  -5   6   3       40.73       40.36      0.66 o
  -4   6   3        0.31        1.16      0.19 o
  -3   6   3      151.34      146.32      1.25 o
  -2   6   3       87.20       83.69      0.89 o
  -1   6   3       99.10      101.45      1.00 o
   0   6   3      344.37      328.08      2.56 o
   1   6   3       41.89       38.55      0.70 o
   2   6   3       42.11       41.59      0.70 o
   3   6   3       17.73       17.23      0.55 o
  -8   7   3       12.76       14.11      0.75 o
  -7   7   3       25.41       23.99      0.84 o
  -6   7   3        0.10        0.36      0.31 o
  -5   7   3        2.95        2.08      0.19 o
  -4   7   3       39.27       37.80      0.70 o
  -3   7   3       60.05       54.13      0.79 o
  -2   7   3       84.11       77.63      1.09 o
  -1   7   3        5.14        2.64      0.35 o
   0   7   3       17.57       16.20      0.42 o
   1   7   3       37.22       38.34      0.79 o
   2   7   3       56.07       66.63      1.21 o
  -7   8   3        8.55        7.50      0.39 o
  -6   8   3        6.55        6.11      0.36 o
  -5   8   3        0.09        0.00      0.18 o
  -4   8   3       44.80       44.73      0.87 o
  -3   8   3        7.81        7.00      0.48 o
  -2   8   3        0.71        0.70      0.23 o
  -1   8   3        3.74        3.41      0.28 o
   0   8   3        0.63        0.84      0.21 o
   1   8   3        0.03        0.00      0.22 o
  -7   9   3        0.65        0.70      0.33 o
  -6   9   3        0.02        0.00      0.27 o
  -5   9   3        0.11        0.00      0.23 o
  -4   9   3        4.47        4.69      0.51 o
  -3   9   3        6.71        6.77      0.54 o
  -2   9   3        1.54        1.74      0.44 o
  -1   9   3       28.47       32.52      0.77 o
   0   9   3        4.43        5.01      0.48 o
  -6  10   3        2.27        2.15      0.51 o
  -5  10   3        0.05        0.12      0.30 o
  -4  10   3       11.67       12.36      0.90 o
  -3  10   3        0.40        0.00      0.30 o
  -2  10   3        0.24        0.00      0.25 o
   3 -11   4        0.46        0.00      0.30 o
   0 -10   4       24.44       25.86      0.80 o
   1 -10   4       35.42       38.91      0.86 o
   2 -10   4        6.66        6.62      0.54 o
   3 -10   4       60.96       65.73      1.27 o
   4 -10   4       27.28       27.87      1.23 o
   5 -10   4       10.00       10.61      0.73 o
  -2  -9   4       15.62       19.98      0.82 o
  -1  -9   4       23.66       24.15      0.64 o
   0  -9   4        0.90        0.83      0.18 o
   1  -9   4       22.02       21.53      0.61 o
   2  -9   4       40.97       42.43      2.03 o
   3  -9   4        9.78       11.14      0.55 o
   4  -9   4       29.61       31.55      0.98 o
   5  -9   4        3.33        3.70      0.44 o
   6  -9   4        1.56        1.17      0.24 o
  -3  -8   4        6.91        6.89      0.66 o
  -2  -8   4        2.06        1.52      0.49 o
  -1  -8   4       28.22       28.60      0.64 o
   0  -8   4        9.84       10.92      0.41 o
   1  -8   4      128.53      119.30      2.06 o
   2  -8   4       93.92       95.06      1.43 o
   3  -8   4       20.55       20.15      0.56 o
   4  -8   4        0.01        0.33      0.21 o
   5  -8   4       14.29       13.13      0.57 o
   6  -8   4        3.63        4.21      0.28 o
   7  -8   4        2.08        1.88      0.34 o
  -4  -7   4        0.24        0.00      0.33 o
  -3  -7   4        0.09        0.00      0.33 o
  -2  -7   4        4.01        3.56      0.49 o
  -1  -7   4       10.95        9.40      0.40 o
   0  -7   4        1.66        2.63      0.29 o
   1  -7   4       57.25       51.02      1.03 o
   2  -7   4        1.06        0.03      0.19 o
   3  -7   4        6.46        5.99      0.28 o
   4  -7   4       51.34       40.21      0.72 o
   5  -7   4        3.86        6.17      0.30 o
   6  -7   4        0.68        0.62      0.27 o
   7  -7   4        3.29        3.70      0.30 o
  -4  -6   4        4.13        4.32      0.49 o
  -3  -6   4      120.53      129.45      2.39 o
  -2  -6   4       79.19       82.31      1.55 o
  -1  -6   4        8.52        7.83      0.31 o
   0  -6   4       18.92       16.93      0.39 o
   1  -6   4       20.25       21.70      0.42 o
   2  -6   4       91.40       89.30      0.95 o
   3  -6   4      533.75      513.42      3.67 o
   4  -6   4      263.52      238.91      2.21 o
   5  -6   4        1.94        3.30      0.20 o
   6  -6   4       36.93       39.31      0.78 o
   7  -6   4       15.40       14.59      0.73 o
  -5  -5   4        0.22        0.00      0.21 o
  -4  -5   4      140.83      147.60      2.47 o
  -3  -5   4       16.63       14.54      1.02 o
  -2  -5   4       36.02       33.11      0.82 o
  -1  -5   4      302.26      311.65      3.18 o
   0  -5   4      123.88      123.65      1.20 o
   1  -5   4      245.41      250.21      1.87 o
   2  -5   4        5.04        5.37      0.18 o
   3  -5   4       13.40       10.89      0.34 o
   4  -5   4      127.23      119.07      0.93 o
   5  -5   4      134.15      121.62      1.02 o
   6  -5   4       36.03       32.57      0.60 o
   7  -5   4       46.15       48.63      0.89 o
  -6  -4   4       51.85       52.57      1.15 o
  -5  -4   4        0.99        0.93      0.33 o
  -4  -4   4       63.06       62.47      1.14 o
  -3  -4   4       23.52       24.72      0.61 o
  -2  -4   4        7.74        8.91      0.51 o
  -1  -4   4      952.09      957.36     10.37 o
   0  -4   4      938.57      962.10      7.96 o
   1  -4   4      647.11      686.79      5.29 o
   2  -4   4        1.17        0.37      0.09 o
   3  -4   4      391.78      379.70      2.98 o
   4  -4   4      174.16      155.79      1.22 o
   5  -4   4       10.85        6.62      0.30 o
   6  -4   4       52.65       53.50      0.77 o
   7  -4   4       43.28       44.73      0.83 o
  -6  -3   4        1.91        2.66      0.30 o
  -5  -3   4       44.23       46.09      0.75 o
  -4  -3   4       31.53       28.34      0.85 o
  -3  -3   4       27.89       24.89      0.49 o
  -2  -3   4        1.86        3.54      0.33 o
  -1  -3   4       17.11       24.43      0.39 o
   0  -3   4       22.25       22.33      0.37 o
   1  -3   4      735.55      817.95      8.75 o
   2  -3   4       85.41       97.34      0.88 o
   3  -3   4       42.14       42.88      0.45 o
   4  -3   4      430.05      417.19      3.54 o
   5  -3   4       26.10       24.34      0.44 o
   6  -3   4        0.00        0.00      0.14 o
   7  -3   4        1.56        2.23      0.35 o
  -7  -2   4        0.46        0.37      0.16 o
  -6  -2   4        1.15        0.62      0.21 o
  -5  -2   4        6.59        6.33      0.47 o
  -4  -2   4      122.01      117.47      1.92 o
  -3  -2   4       32.72       25.85      0.56 o
  -2  -2   4        6.41        6.55      0.23 o
  -1  -2   4       49.27       54.68      0.65 o
   0  -2   4        0.73        0.54      0.13 o
   1  -2   4       88.88       92.46      0.98 o
   2  -2   4      137.93      164.49      1.88 o
   3  -2   4       32.05       35.73      0.39 o
   4  -2   4      284.37      300.60      2.34 o
   5  -2   4        0.19        0.08      0.10 o
   6  -2   4        0.93        1.27      0.16 o
   7  -2   4        0.03        0.23      0.21 o
  -7  -1   4        9.84        8.83      0.43 o
  -6  -1   4        4.38        4.22      0.48 o
  -5  -1   4       49.43       51.65      1.09 o
  -4  -1   4       98.98      108.61      1.59 o
  -3  -1   4       15.62       15.47      1.19 o
  -2  -1   4      171.76      213.62      2.29 o
  -1  -1   4       83.06       93.10      1.15 o
   0  -1   4      313.05      338.07      3.02 o
   1  -1   4        3.69        3.37      0.20 o
   2  -1   4      100.98      113.71      1.00 o
   3  -1   4      295.62      336.29      2.45 o
   4  -1   4      329.82      335.70      2.73 o
   5  -1   4       20.00       25.62      0.48 o
   6  -1   4       11.65       10.34      0.46 o
   7  -1   4        1.36        0.64      0.25 o
  -7   0   4        2.91        2.40      0.20 o
  -6   0   4        0.61        0.51      0.18 o
  -5   0   4       60.58       55.68      1.13 o
  -4   0   4       43.51       46.73      1.79 o
  -3   0   4       79.46       79.38      1.16 o
  -2   0   4     2165.59     2306.46     29.87 o
  -1   0   4      598.78      614.81      5.95 o
   0   0   4      106.99       94.44      1.07 o
   1   0   4      184.01      190.37      2.05 o
   2   0   4       16.93       15.04      0.29 o
   3   0   4      154.94      168.57      1.43 o
   4   0   4      394.02      387.54      3.35 o
   5   0   4       12.84       17.65      0.43 o
   6   0   4       21.42       20.59      0.57 o
  -8   1   4        0.28        0.39      0.27 o
  -7   1   4        2.32        2.10      0.30 o
  -6   1   4        0.30        0.54      0.14 o
  -5   1   4      111.44      107.74      1.38 o
  -4   1   4      196.01      173.93      1.84 o
  -3   1   4       47.44       42.67      0.95 o
  -2   1   4      406.20      403.27      3.82 o
   0   1   4      606.64      640.49      7.15 o
   1   1   4      861.43      914.54      6.79 o
   2   1   4       25.51       20.13      0.33 o
   3   1   4       35.64       33.70      0.54 o
   4   1   4       49.14       49.92      0.74 o
   5   1   4       66.26       70.26      2.22 o
   6   1   4       55.99       64.29      1.98 o
  -8   2   4        0.05        0.08      0.27 o
  -7   2   4       12.73       12.73      0.96 o
  -6   2   4       12.18       12.39      0.42 o
  -5   2   4       32.34       30.78      0.67 o
  -4   2   4       18.15       14.29      0.37 o
  -3   2   4       90.35       89.49      1.37 o
  -2   2   4      179.64      155.66      3.23 o
  -1   2   4      382.23      348.29      3.40 o
   0   2   4      192.86      185.37      1.57 o
   1   2   4      457.67      453.60      3.76 o
   2   2   4       98.50       99.79      1.09 o
   3   2   4       18.58       19.25      0.59 o
   4   2   4       51.15       53.72      0.87 o
   5   2   4        3.71        4.50      0.40 o
  -8   3   4        0.13        0.00      0.27 o
  -7   3   4      148.33      150.63      2.55 o
  -6   3   4        0.04        0.16      0.16 o
  -5   3   4        0.26        0.27      0.17 o
  -4   3   4      124.12      106.02      1.28 o
  -3   3   4        0.05        0.20      0.08 o
  -2   3   4       18.66       26.77      0.35 o
  -1   3   4      545.97      548.97      4.65 o
   0   3   4        0.22        0.30      0.09 o
   1   3   4        0.09        0.82      0.09 o
   2   3   4      506.89      482.37      4.12 o
   3   3   4       99.95       88.38      1.00 o
   4   3   4        0.01        0.00      0.13 o
   5   3   4       40.44       43.23      1.57 o
  -8   4   4        2.08        0.93      0.33 o
  -7   4   4       72.54       73.38      2.21 o
  -6   4   4       40.97       40.14      0.86 o
  -5   4   4        0.41        1.02      0.15 o
  -4   4   4       85.41       86.54      0.92 o
  -3   4   4       72.24       69.00      0.67 o
  -2   4   4       12.82       12.65      0.31 o
  -1   4   4       43.24       43.04      0.65 o
   0   4   4        2.76        3.84      0.16 o
   1   4   4      141.92      135.85      1.22 o
   2   4   4      241.15      233.93      2.12 o
   3   4   4       24.48       24.49      0.63 o
   4   4   4       11.97       13.91      0.81 o
  -8   5   4        1.87        1.75      0.49 o
  -7   5   4        1.29        1.03      0.39 o
  -6   5   4        0.27        0.12      0.12 o
  -5   5   4        0.54        0.60      0.14 o
  -4   5   4        1.51        1.60      0.18 o
  -3   5   4       40.31       40.91      0.51 o
  -2   5   4       57.51       64.11      0.87 o
  -1   5   4       33.42       32.87      0.46 o
   0   5   4      237.90      220.84      1.71 o
   1   5   4        9.63        7.04      0.32 o
   2   5   4        4.90        4.14      0.37 o
   3   5   4       18.09       17.55      0.64 o
   4   5   4       20.51       23.16      0.90 o
  -8   6   4        0.00        0.00      0.33 o
  -7   6   4        6.55        7.65      0.48 o
  -6   6   4       15.13       12.95      0.38 o
  -5   6   4       21.58       21.29      0.52 o
  -4   6   4      156.51      151.82      1.51 o
  -3   6   4        2.31        2.92      0.18 o
  -2   6   4        9.80        8.60      0.29 o
  -1   6   4        3.88        4.07      0.26 o
   0   6   4       12.88       11.71      0.36 o
   1   6   4       42.65       37.32      0.75 o
   2   6   4       14.52       15.14      0.49 o
   3   6   4       24.49       25.73      0.71 o
  -8   7   4        1.25        1.63      0.34 o
  -7   7   4        5.94        6.47      0.34 o
  -6   7   4        1.71        1.01      0.29 o
  -5   7   4       12.63       10.69      0.36 o
  -4   7   4      392.53      399.29      3.63 o
  -3   7   4       17.70       17.25      0.50 o
  -2   7   4        1.68        1.23      0.23 o
  -1   7   4      168.42      149.56      1.91 o
   0   7   4        0.34        0.23      0.21 o
   1   7   4       20.13       21.13      0.64 o
   2   7   4       17.35       16.09      0.84 o
  -7   8   4        3.01        3.06      0.30 o
  -6   8   4       10.55       10.66      0.48 o
  -5   8   4        1.85        2.43      0.27 o
  -4   8   4        9.66       10.77      0.46 o
  -3   8   4       20.76       24.34      0.79 o
  -2   8   4        9.45       11.01      0.61 o
  -1   8   4       62.18       59.85      0.93 o
   0   8   4       19.74       18.46      0.71 o
   1   8   4       18.24       21.11      0.63 o
  -7   9   4       10.26       10.96      0.82 o
  -6   9   4       13.41       14.61      0.68 o
  -5   9   4       22.06       23.19      0.68 o
  -4   9   4       23.60       24.11      0.79 o
  -3   9   4        0.32        0.47      0.27 o
  -2   9   4        9.52        9.41      0.51 o
  -1   9   4       22.47       24.31      0.61 o
  -5  10   4        0.79        0.57      0.34 o
  -4  10   4        5.26        5.77      0.66 o
  -3  10   4        4.15        3.93      0.66 o
   0 -10   5        0.58        0.00      0.27 o
   1 -10   5        3.62        2.79      0.30 o
   2 -10   5        4.63        4.62      0.70 o
   3 -10   5       49.48       58.19      1.22 o
   4 -10   5       18.45       16.21      0.96 o
   5 -10   5       25.42       28.44      1.63 o
  -1  -9   5        6.60        7.80      0.62 o
   0  -9   5       11.26       13.42      0.57 o
   1  -9   5       16.09       18.61      0.77 o
   2  -9   5        9.66        9.10      0.94 o
   3  -9   5        1.04        0.58      0.23 o
   4  -9   5        1.89        2.21      0.40 o
   5  -9   5       20.37       21.28      1.17 o
   6  -9   5        7.59        5.65      0.51 o
  -3  -8   5        0.00        0.33      0.39 o
  -2  -8   5       52.63       49.88      1.63 o
  -1  -8   5        0.11        0.00      0.24 o
   0  -8   5        8.17       11.12      0.59 o
   1  -8   5      246.30      260.89      2.86 o
   2  -8   5        1.44        1.58      0.27 o
   3  -8   5       52.80       56.11      1.31 o
   4  -8   5       42.97       39.83      1.23 o
   5  -8   5        3.41        3.54      0.35 o
   6  -8   5        0.45        0.53      0.22 o
  -4  -7   5       11.44       11.32      0.82 o
  -3  -7   5        0.80        0.23      0.33 o
  -2  -7   5       12.78       11.34      0.82 o
  -1  -7   5        0.04        0.00      0.15 o
   0  -7   5       13.71       16.03      0.40 o
   1  -7   5      423.54      407.15      3.48 o
   2  -7   5       47.14       44.24      1.14 o
   3  -7   5       40.28       38.63      0.79 o
   4  -7   5       56.61       51.35      0.97 o
   5  -7   5       11.91       13.65      0.42 o
   6  -7   5        0.42        0.47      0.27 o
   7  -7   5       10.59        8.16      0.48 o
  -4  -6   5        1.95        2.44      0.39 o
  -3  -6   5       12.86       12.55      1.05 o
  -2  -6   5        4.45        4.55      0.49 o
  -1  -6   5       10.43        9.64      0.32 o
   0  -6   5        0.75        0.47      0.17 o
   1  -6   5       38.64       37.31      0.66 o
   2  -6   5       49.84       48.86      0.63 o
   3  -6   5       36.06       33.65      0.50 o
   4  -6   5      105.92       91.67      1.00 o
   5  -6   5        0.10        0.21      0.14 o
   6  -6   5        0.60        0.71      0.20 o
   7  -6   5        0.57        0.65      0.35 o
  -5  -5   5       38.38       37.77      0.99 o
  -4  -5   5       23.46       22.63      0.82 o
  -3  -5   5       48.82       46.98      1.15 o
  -2  -5   5        1.10        1.22      0.30 o
  -1  -5   5       22.51       23.63      0.78 o
   0  -5   5       47.31       43.79      0.61 o
   1  -5   5        8.61       11.05      0.28 o
   2  -5   5       21.31       24.95      0.37 o
   3  -5   5       43.29       47.03      0.55 o
   4  -5   5      136.87      124.16      1.01 o
   5  -5   5        0.06        0.21      0.12 o
   6  -5   5       26.67       24.59      0.56 o
   7  -5   5        4.93        5.68      0.41 o
  -6  -4   5        7.88        8.17      1.40 o
  -5  -4   5       95.87       95.35      1.65 o
  -4  -4   5       27.41       27.65      0.73 o
  -3  -4   5        3.79        4.05      0.31 o
  -2  -4   5      192.08      197.87      2.58 o
  -1  -4   5        1.95        1.06      0.15 o
   0  -4   5        0.06        0.04      0.10 o
   1  -4   5       39.41       37.25      0.45 o
   2  -4   5       98.80      101.18      0.94 o
   3  -4   5        1.36        1.30      0.12 o
   4  -4   5      323.12      333.47      2.18 o
   5  -4   5       20.86       21.45      0.45 o
   6  -4   5       10.34       10.42      0.55 o
   7  -4   5       25.86       29.35      0.70 o
  -6  -3   5        8.64        7.46      0.47 o
  -5  -3   5       43.91       41.96      1.17 o
  -4  -3   5       25.55       20.86      1.63 o
  -3  -3   5       12.30        8.94      0.37 o
  -2  -3   5      188.94      202.30      1.95 o
  -1  -3   5        5.15        1.97      0.15 o
   0  -3   5      242.09      232.75      2.15 o
   1  -3   5        2.04        6.62      0.31 o
   3  -3   5       54.96       57.24      0.53 o
   4  -3   5       77.20       80.39      0.78 o
   5  -3   5       35.92       34.37      0.60 o
   6  -3   5       25.55       23.16      0.49 o
   7  -3   5        3.77        3.62      0.31 o
  -7  -2   5        4.60        3.96      0.93 o
  -6  -2   5        4.48        4.66      0.93 o
  -5  -2   5        9.13        8.77      0.73 o
  -4  -2   5       59.78       62.24      1.33 o
  -3  -2   5       35.60       35.89      0.50 o
  -2  -2   5      215.67      194.40      2.52 o
  -1  -2   5      218.76      233.24      2.37 o
   0  -2   5      125.57      115.87      1.01 o
   1  -2   5      787.09      753.32      5.23 o
   2  -2   5      234.06      236.14      1.63 o
   3  -2   5       28.73       25.80      0.33 o
   4  -2   5       16.69       14.92      0.38 o
   5  -2   5        3.15        2.38      0.24 o
   6  -2   5       31.50       33.73      0.63 o
  -7  -1   5       33.88       35.90      1.86 o
  -6  -1   5       28.27       31.67      1.03 o
  -5  -1   5       27.09       31.82      0.91 o
  -4  -1   5      162.07      165.98      2.64 o
  -3  -1   5       95.34       90.66      1.35 o
  -2  -1   5      557.23      594.34      8.00 o
  -1  -1   5      497.14      527.31      4.96 o
   0  -1   5      240.13      239.20      2.15 o
   1  -1   5       44.23       45.95      0.55 o
   2  -1   5      630.43      642.06      3.98 o
   3  -1   5        5.09        4.96      0.19 o
   4  -1   5       22.46       23.45      0.40 o
   5  -1   5        0.07        0.13      0.11 o
   6  -1   5       16.48       15.12      0.44 o
  -7   0   5       39.79       39.29      1.52 o
  -6   0   5       37.62       37.07      1.16 o
  -5   0   5      112.98      114.05      1.74 o
  -4   0   5        0.06        0.20      0.18 o
  -3   0   5      254.29      242.45      3.47 o
  -2   0   5      337.58      354.82      4.98 o
  -1   0   5       88.95      111.62      1.79 o
   0   0   5       97.16       96.53      1.04 o
   1   0   5      103.78      121.66      1.17 o
   2   0   5       42.45       54.21      0.55 o
   3   0   5      174.95      173.80      1.61 o
   4   0   5      225.89      211.51      1.82 o
   5   0   5       30.18       25.39      0.59 o
   6   0   5        0.12        0.00      0.23 o
  -8   1   5        6.01        6.69      0.46 o
  -7   1   5        7.84        7.42      0.36 o
  -6   1   5       12.25       11.50      0.35 o
  -5   1   5        0.45        0.59      0.31 o
  -4   1   5       24.28       21.01      0.42 o
  -3   1   5        0.24        0.47      0.13 o
  -2   1   5      387.71      442.71      4.71 o
  -1   1   5      176.83      187.39      1.74 o
   0   1   5      391.88      373.79      3.18 o
   1   1   5      195.36      183.73      1.47 o
   2   1   5        1.24        1.07      0.09 o
   3   1   5       48.86       49.19      0.71 o
   4   1   5        0.30        0.00      0.10 o
   5   1   5       18.79       17.92      0.55 o
   6   1   5       10.50       13.87      0.62 o
  -8   2   5        3.48        3.63      0.36 o
  -7   2   5       19.99       19.83      0.66 o
  -6   2   5        6.94        5.61      0.29 o
  -5   2   5       10.47        9.07      0.34 o
  -4   2   5       59.71       57.67      0.95 o
  -3   2   5        2.10        2.18      0.18 o
  -2   2   5      107.78      126.38      1.12 o
  -1   2   5       92.75      100.82      1.06 o
   0   2   5       70.40       78.61      0.75 o
   1   2   5       54.95       43.50      0.47 o
   2   2   5       43.03       32.75      0.47 o
   3   2   5        1.14        1.63      0.20 o
   4   2   5       28.56       29.33      0.63 o
   5   2   5       71.33       72.52      1.39 o
  -8   3   5        4.72        3.85      0.49 o
  -7   3   5       25.51       25.65      0.82 o
  -6   3   5       39.89       38.84      1.05 o
  -5   3   5       17.39       17.58      0.63 o
  -4   3   5      183.69      180.70      1.96 o
  -3   3   5      252.50      238.52      1.85 o
  -2   3   5      501.71      517.52      3.70 o
  -1   3   5        8.38        4.78      0.21 o
   0   3   5      198.98      195.68      1.59 o
   1   3   5      170.84      155.28      1.73 o
   2   3   5        1.70        1.15      0.23 o
   3   3   5       98.35       94.90      1.19 o
   4   3   5       31.46       30.38      0.71 o
   5   3   5       33.15       34.65      0.98 o
  -8   4   5       32.05       31.85      1.06 o
  -7   4   5       13.58       12.76      0.82 o
  -6   4   5       32.06       34.86      0.99 o
  -5   4   5       17.44       20.32      0.42 o
  -4   4   5       50.92       46.33      0.63 o
  -3   4   5      130.23      137.98      1.18 o
  -2   4   5      675.89      705.51      5.42 o
  -1   4   5        2.40        1.43      0.29 o
   0   4   5        7.23        7.02      0.22 o
   1   4   5      711.97      691.26      5.10 o
   2   4   5        7.70        5.72      0.30 o
   3   4   5       58.42       54.20      0.84 o
   4   4   5       30.64       31.98      0.71 o
  -8   5   5        4.66        3.96      0.70 o
  -7   5   5       56.24       59.68      1.48 o
  -6   5   5       45.55       47.48      0.74 o
  -5   5   5       55.77       53.79      0.78 o
  -4   5   5      142.15      139.98      1.39 o
  -3   5   5       47.69       49.61      0.63 o
  -2   5   5       24.70       27.40      0.45 o
  -1   5   5       64.11       60.12      0.74 o
   0   5   5      125.90      121.84      1.10 o
   1   5   5      150.70      151.02      1.38 o
   2   5   5        7.02        6.51      0.36 o
   3   5   5        6.97        6.72      0.40 o
  -8   6   5        0.85        0.23      0.39 o
  -7   6   5       46.81       45.58      1.06 o
  -6   6   5       69.95       69.71      0.90 o
  -5   6   5        0.86        0.87      0.17 o
  -4   6   5       53.28       49.39      0.66 o
  -3   6   5        1.09        0.60      0.14 o
  -2   6   5       41.92       40.00      0.59 o
  -1   6   5       59.27       56.47      0.91 o
   0   6   5       44.99       42.92      0.74 o
   1   6   5        0.51        0.70      0.21 o
   2   6   5        0.79        1.23      0.24 o
  -8   7   5        0.09        0.00      0.25 o
  -7   7   5        6.67        7.19      0.40 o
  -6   7   5        0.22        0.00      0.21 o
  -5   7   5       56.82       58.78      0.96 o
  -4   7   5      131.56      129.44      1.50 o
  -3   7   5        0.09        0.00      0.17 o
  -2   7   5       23.80       22.21      0.54 o
  -1   7   5        7.25        6.13      0.38 o
   0   7   5        5.92        5.74      0.33 o
   1   7   5       10.11        9.37      0.47 o
  -7   8   5        4.46        6.12      0.34 o
  -6   8   5        2.72        2.69      0.29 o
  -5   8   5       28.79       29.10      0.63 o
  -4   8   5        3.67        2.74      0.30 o
  -3   8   5        0.14        0.23      0.27 o
  -2   8   5       41.62       39.34      1.01 o
  -1   8   5        0.22        0.53      0.22 o
   0   8   5        4.70        4.60      0.54 o
  -6   9   5       18.07       19.32      0.75 o
  -5   9   5       14.84       17.23      0.56 o
  -4   9   5       19.49       20.31      0.79 o
  -3   9   5       20.81       20.75      0.79 o
  -2   9   5       34.24       37.45      1.83 o
  -1   9   5       44.37       46.73      0.90 o
   0 -10   6        0.19        0.00      0.27 o
   1 -10   6        6.16        6.34      0.45 o
   2 -10   6        0.89        1.43      0.45 o
   3 -10   6        2.92        2.63      0.37 o
   4 -10   6        0.55        1.09      0.40 o
  -1  -9   6        0.46        0.20      0.30 o
   0  -9   6        0.44        0.15      0.27 o
   1  -9   6        1.58        1.67      0.26 o
   2  -9   6        0.91        0.79      0.30 o
   3  -9   6        0.64        0.57      0.25 o
   4  -9   6       18.19       16.63      1.17 o
   5  -9   6        1.84        1.63      0.34 o
  -3  -8   6        7.20        6.58      1.05 o
  -2  -8   6        6.56        4.91      0.66 o
  -1  -8   6       12.21       12.53      0.47 o
   0  -8   6       14.93       14.71      0.59 o
   1  -8   6        0.42        0.00      0.21 o
   2  -8   6       17.69       16.26      0.58 o
   3  -8   6        9.49       10.98      0.49 o
   4  -8   6       16.55       14.81      0.82 o
   5  -8   6       37.28       37.19      0.71 o
   6  -8   6       29.93       32.11      0.67 o
  -4  -7   6        0.14        0.00      0.33 o
  -3  -7   6       34.29       35.57      1.15 o
  -2  -7   6        0.35        1.05      0.35 o
  -1  -7   6       28.62       28.81      0.64 o
   0  -7   6      242.86      242.55      2.21 o
   1  -7   6        5.57        4.07      0.34 o
   2  -7   6        6.56        6.74      0.37 o
   3  -7   6        7.21        7.64      0.43 o
   4  -7   6       29.61       28.47      0.56 o
   5  -7   6       14.80       13.58      0.45 o
   6  -7   6       71.71       71.66      1.48 o
  -4  -6   6       15.56       17.41      0.82 o
  -3  -6   6       46.06       44.11      1.23 o
  -2  -6   6       49.68       47.41      1.86 o
  -1  -6   6       42.76       41.95      0.68 o
   0  -6   6      115.60      117.64      1.25 o
   1  -6   6       72.89       69.50      0.98 o
   2  -6   6      294.03      289.33      2.32 o
   3  -6   6       91.78       86.92      1.06 o
   4  -6   6        1.36        1.86      0.19 o
   5  -6   6       12.86       14.31      0.45 o
   6  -6   6        8.81        8.51      0.54 o
  -5  -5   6       16.27       18.28      0.73 o
  -4  -5   6       53.69       55.78      1.23 o
  -3  -5   6       85.29       83.98      1.56 o
  -2  -5   6        0.02        0.70      0.30 o
  -1  -5   6        0.52        0.73      0.12 o
   0  -5   6       50.83       49.52      0.67 o
   1  -5   6      240.12      254.09      2.14 o
   2  -5   6       61.28       54.03      0.56 o
   3  -5   6      109.44      106.20      0.94 o
   4  -5   6        4.77        6.26      0.27 o
   5  -5   6        1.27        1.05      0.16 o
   6  -5   6        9.73        9.53      0.43 o
  -6  -4   6        0.01        0.00      0.16 o
  -5  -4   6       84.41       85.11      1.48 o
  -4  -4   6        0.40        0.70      0.23 o
  -3  -4   6        6.86        8.09      0.42 o
  -2  -4   6      196.29      193.01      2.46 o
  -1  -4   6       69.46       67.97      1.03 o
   0  -4   6       52.71       45.25      0.58 o
   1  -4   6      318.20      346.02      2.41 o
   2  -4   6        5.07        5.74      0.25 o
   3  -4   6       17.17       16.36      0.31 o
   4  -4   6      525.88      490.80      3.09 o
   5  -4   6       10.29       13.35      0.40 o
   6  -4   6        2.47        3.15      0.29 o
  -5  -3   6        0.32        0.23      0.23 o
  -4  -3   6        0.89        1.07      0.35 o
  -3  -3   6        9.58       10.82      0.32 o
  -2  -3   6       13.74       12.30      0.33 o
  -1  -3   6       75.60       70.72      1.35 o
   0  -3   6       11.08       11.47      0.24 o
   1  -3   6       10.03        8.22      0.19 o
   2  -3   6       23.38       29.79      0.41 o
   3  -3   6      293.62      303.90      1.90 o
   4  -3   6       36.00       34.30      0.50 o
   5  -3   6       16.11       16.62      0.42 o
   6  -3   6       22.97       25.66      0.53 o
  -5  -2   6       14.82       15.15      1.40 o
  -4  -2   6       36.78       36.20      0.76 o
  -3  -2   6       41.19       35.96      0.57 o
  -2  -2   6       49.21       51.12      1.06 o
  -1  -2   6       16.50       14.10      0.26 o
   0  -2   6        4.88        4.07      0.13 o
   1  -2   6      115.02      126.95      1.11 o
   2  -2   6      354.65      345.19      2.19 o
   3  -2   6        6.46        5.82      0.20 o
   4  -2   6        2.39        1.53      0.17 o
   5  -2   6      110.45      126.55      1.26 o
   6  -2   6      112.68      119.87      1.41 o
  -7  -1   6       12.10       12.82      1.40 o
  -6  -1   6       22.29       23.48      0.89 o
  -5  -1   6      141.98      142.55      2.08 o
  -4  -1   6        1.33        1.33      0.15 o
  -3  -1   6       16.22       14.23      0.31 o
  -2  -1   6     1846.47     1859.99     19.04 o
  -1  -1   6        4.05        3.55      0.24 o
   0  -1   6      313.58      311.20      2.33 o
   1  -1   6      298.69      300.16      2.14 o
   2  -1   6       27.26       23.72      0.38 o
   3  -1   6      123.26      125.74      1.04 o
   4  -1   6       90.22       85.54      0.94 o
   5  -1   6       68.12       72.74      0.86 o
   6  -1   6       27.13       26.86      0.67 o
  -7   0   6       22.22       24.01      1.63 o
  -6   0   6       10.46        9.33      0.37 o
  -5   0   6       40.04       38.24      0.76 o
  -4   0   6       45.52       41.61      0.96 o
  -3   0   6        5.87        4.99      0.30 o
  -2   0   6     3167.14     3188.97     28.47 o
  -1   0   6      150.51      146.92      1.27 o
   0   0   6       20.93       31.69      0.40 o
   1   0   6      921.12      945.58      6.46 o
   2   0   6      225.61      196.51      1.57 o
   3   0   6      256.10      237.98      1.92 o
   4   0   6       45.83       55.27      1.24 o
   5   0   6       28.45       28.10      0.70 o
   6   0   6        5.28        5.40      0.38 o
  -8   1   6        1.04        1.73      0.36 o
  -7   1   6        7.86        8.63      0.44 o
  -6   1   6       64.55       63.83      1.00 o
  -5   1   6       41.13       39.76      0.90 o
  -4   1   6       43.05       44.97      0.75 o
  -3   1   6       30.44       25.69      0.89 o
  -2   1   6      139.26      134.29      1.59 o
  -1   1   6       45.20       45.21      0.49 o
   0   1   6       88.57       82.95      0.76 o
   1   1   6      421.91      420.09      4.15 o
   2   1   6       49.76       48.43      0.57 o
   3   1   6       48.02       43.12      0.67 o
   4   1   6       10.06       12.62      0.39 o
   5   1   6        4.36        4.62      0.37 o
  -8   2   6       24.69       23.41      0.74 o
  -7   2   6       14.75       14.58      0.66 o
  -6   2   6       75.12       71.93      1.32 o
  -5   2   6       31.47       35.46      1.05 o
  -4   2   6       22.69       22.47      0.63 o
  -3   2   6        0.04        0.17      0.09 o
  -2   2   6       11.40       11.21      0.25 o
  -1   2   6       16.17       19.92      0.35 o
   0   2   6       17.04       20.24      0.41 o
   1   2   6        4.01        4.63      0.18 o
   2   2   6       80.09       67.36      0.76 o
   3   2   6        1.61        1.48      0.21 o
   4   2   6        2.72        3.72      0.28 o
   5   2   6        9.90       11.91      0.53 o
  -8   3   6       40.75       39.86      1.15 o
  -7   3   6        0.93        1.67      0.33 o
  -6   3   6        2.69        2.22      0.33 o
  -5   3   6       74.80       74.79      1.68 o
  -4   3   6       21.50       21.11      0.35 o
  -3   3   6        9.84        8.48      0.36 o
  -2   3   6       12.50       10.49      0.24 o
  -1   3   6       50.16       52.49      0.66 o
   0   3   6        0.01        0.23      0.08 o
   1   3   6      115.73      110.29      1.00 o
   2   3   6       64.82       53.60      0.79 o
   3   3   6       30.70       26.68      0.60 o
   4   3   6       24.28       26.75      0.72 o
  -8   4   6        0.97        1.05      0.33 o
  -7   4   6        1.76        2.10      0.33 o
  -6   4   6        0.66        0.93      0.33 o
  -5   4   6      113.98      114.83      1.25 o
  -4   4   6       24.80       24.16      0.50 o
  -3   4   6       83.22       86.33      0.85 o
  -2   4   6        1.95        2.95      0.17 o
  -1   4   6       26.25       25.50      0.60 o
   0   4   6      102.80      101.45      0.97 o
   1   4   6       10.38        9.89      0.33 o
   2   4   6       99.09       94.21      1.23 o
   3   4   6       48.49       47.76      0.84 o
   4   4   6       13.55       13.83      0.76 o
  -8   5   6        0.37        0.35      0.35 o
  -7   5   6        6.88        7.23      0.66 o
  -6   5   6       36.60       37.79      0.91 o
  -5   5   6       57.73       61.36      0.80 o
  -4   5   6       52.78       53.15      0.75 o
  -3   5   6       35.34       31.85      0.51 o
  -2   5   6      143.15      133.14      1.37 o
  -1   5   6      257.22      248.25      2.29 o
   0   5   6      156.90      152.06      1.78 o
   1   5   6        9.00       10.03      0.37 o
   2   5   6        3.74        3.13      0.34 o
   3   5   6       62.87       70.49      1.24 o
  -8   6   6        9.12        9.10      1.28 o
  -7   6   6        6.53        7.08      0.44 o
  -6   6   6        5.16        5.33      0.37 o
  -5   6   6        0.52        0.69      0.21 o
  -4   6   6       40.12       39.09      0.71 o
  -3   6   6       48.03       47.28      0.77 o
  -2   6   6       21.49       22.53      0.70 o
  -1   6   6      175.67      171.29      1.94 o
   0   6   6       25.55       24.51      0.56 o
   1   6   6       28.39       27.74      0.89 o
   2   6   6       13.50       14.94      0.52 o
  -7   7   6        0.05        0.00      0.23 o
  -6   7   6        1.35        0.97      0.22 o
  -5   7   6       56.30       58.27      0.95 o
  -4   7   6       14.86       13.45      0.44 o
  -3   7   6       28.27       26.95      0.67 o
  -2   7   6        0.39        0.17      0.24 o
  -1   7   6        4.35        4.00      0.30 o
   0   7   6       29.04       30.70      0.79 o
   1   7   6       56.19       61.67      2.61 o
  -7   8   6        0.24        0.28      0.37 o
  -6   8   6        2.97        3.31      0.34 o
  -5   8   6       16.83       17.04      0.61 o
  -4   8   6        5.71        5.93      0.44 o
  -3   8   6        0.56        1.12      0.82 o
  -2   8   6        0.43        0.06      0.34 o
  -1   8   6        0.35        0.37      0.22 o
   0   8   6        0.85        0.47      0.30 o
  -6   9   6        0.15        0.00      0.30 o
  -5   9   6        3.34        3.44      0.45 o
  -4   9   6        2.37        2.67      0.36 o
  -3   9   6        0.03        0.00      0.27 o
  -2   9   6        9.64        9.59      0.59 o
   1 -10   7        3.71        4.62      0.35 o
   2 -10   7       50.15       53.57      1.38 o
   3 -10   7       18.94       19.57      0.72 o
   4 -10   7        5.52        6.10      0.57 o
  -1  -9   7        0.00        0.00      0.30 o
   0  -9   7        0.77        1.14      0.27 o
   1  -9   7       24.27       25.04      0.64 o
   2  -9   7        3.54        3.82      0.40 o
   3  -9   7       16.87       16.89      0.63 o
   4  -9   7        8.72        8.91      0.82 o
   5  -9   7        1.29        0.98      0.39 o
  -2  -8   7        7.66        8.51      0.82 o
  -1  -8   7       13.27       13.29      0.68 o
   0  -8   7       59.81       60.80      0.90 o
   1  -8   7       30.44       31.58      0.69 o
   2  -8   7       10.21       10.03      0.54 o
   3  -8   7        1.72        1.19      0.37 o
   4  -8   7        5.80        4.74      0.44 o
   5  -8   7        0.64        0.61      0.35 o
  -3  -7   7        0.24        0.00      0.47 o
  -2  -7   7       14.54       12.97      1.40 o
  -1  -7   7        0.74        0.19      0.18 o
   0  -7   7        3.21        2.64      0.32 o
   1  -7   7        0.37        0.00      0.21 o
   2  -7   7       19.30       18.37      0.87 o
   3  -7   7       65.42       60.53      1.10 o
   4  -7   7        7.30        8.81      0.36 o
   5  -7   7        9.39        8.23      0.42 o
   6  -7   7        2.11        2.61      0.40 o
  -4  -6   7       31.16       29.86      0.99 o
  -3  -6   7       22.19       20.40      0.82 o
  -2  -6   7        3.48        3.86      0.70 o
  -1  -6   7       10.66       11.47      0.33 o
   0  -6   7       14.13       12.62      0.37 o
   1  -6   7       58.60       53.75      0.85 o
   2  -6   7      174.51      168.92      1.79 o
   3  -6   7       98.01       92.28      1.09 o
   4  -6   7        3.21        2.91      0.27 o
   5  -6   7       25.59       27.13      0.87 o
   6  -6   7       31.28       26.90      0.81 o
  -5  -5   7       52.64       51.20      2.21 o
  -4  -5   7        7.90        6.88      0.49 o
  -3  -5   7        2.86        2.22      0.33 o
  -2  -5   7      130.83      130.14      2.00 o
  -1  -5   7       94.78       95.41      1.17 o
   0  -5   7      136.82      139.11      1.41 o
   1  -5   7       12.89       13.00      0.38 o
   2  -5   7       62.86       63.35      0.98 o
   3  -5   7       60.86       60.27      0.67 o
   4  -5   7       72.39       68.45      0.92 o
   5  -5   7       36.85       32.39      0.68 o
   6  -5   7       26.34       27.99      0.81 o
  -6  -4   7        1.59        1.28      0.33 o
  -5  -4   7        4.85        3.56      0.47 o
  -4  -4   7        3.61        3.74      0.33 o
  -3  -4   7        0.01        0.09      0.20 o
  -2  -4   7      229.34      235.15      3.38 o
  -1  -4   7      138.39      141.92      1.50 o
   0  -4   7      320.61      327.90      2.87 o
   1  -4   7        5.97        7.20      0.23 o
   2  -4   7      163.46      161.60      1.32 o
   3  -4   7      274.24      249.58      1.94 o
   4  -4   7        0.02        0.00      0.11 o
   5  -4   7       33.02       35.58      0.69 o
   6  -4   7       41.12       43.00      0.78 o
  -5  -3   7       11.47       10.96      0.70 o
  -4  -3   7        5.03        5.68      0.31 o
  -3  -3   7        1.53        1.63      0.16 o
  -2  -3   7       25.39       27.41      0.73 o
  -1  -3   7        3.44        2.87      0.11 o
   0  -3   7      139.69      144.99      1.33 o
   1  -3   7        7.00        6.94      0.25 o
   2  -3   7        4.30        3.37      0.17 o
   3  -3   7      286.70      282.23      2.02 o
   4  -3   7        7.49        7.97      0.27 o
   5  -3   7        0.04        0.15      0.13 o
   6  -3   7        2.15        2.01      0.26 o
  -5  -2   7       33.15       33.93      1.05 o
  -4  -2   7       14.84       15.15      0.39 o
  -3  -2   7        1.76        2.76      0.19 o
  -2  -2   7        0.27        0.70      0.13 o
  -1  -2   7        0.01        0.23      0.10 o
   0  -2   7       23.73       20.78      0.31 o
   1  -2   7       62.60       59.54      0.59 o
   2  -2   7       18.68       18.65      0.30 o
   3  -2   7      113.23      107.04      0.88 o
   4  -2   7        5.27        5.73      0.23 o
   5  -2   7        0.82        0.96      0.19 o
   6  -2   7        3.30        3.59      0.34 o
  -5  -1   7       32.81       30.62      0.82 o
  -4  -1   7        0.74        1.40      0.16 o
  -3  -1   7      134.79      134.35      1.69 o
  -2  -1   7        3.58        3.04      0.27 o
  -1  -1   7      139.15      149.57      1.46 o
   0  -1   7        0.84        0.85      0.08 o
   1  -1   7       15.16       15.52      0.34 o
   2  -1   7      235.31      231.95      1.52 o
   3  -1   7      330.02      316.67      2.19 o
   4  -1   7       12.33       15.18      0.54 o
   5  -1   7       13.60       12.12      0.50 o
  -7   0   7        3.21        2.73      0.58 o
  -6   0   7       10.26        8.93      0.93 o
  -5   0   7        2.94        3.51      0.27 o
  -4   0   7        6.09        5.17      0.30 o
  -3   0   7      695.96      689.38      8.67 o
  -2   0   7      145.38      141.40      1.22 o
  -1   0   7        2.82        3.25      0.21 o
   0   0   7      142.56      148.59      1.17 o
   1   0   7        3.16        3.41      0.17 o
   2   0   7       53.37       54.70      0.64 o
   3   0   7      240.53      229.21      1.90 o
   4   0   7       22.78       25.09      0.58 o
   5   0   7       14.55       13.40      0.40 o
  -8   1   7        0.09        0.00      0.19 o
  -7   1   7        2.26        2.03      0.30 o
  -6   1   7       21.76       20.52      0.66 o
  -5   1   7       38.16       34.28      1.71 o
  -4   1   7       12.88       13.00      0.44 o
  -3   1   7       86.66       76.42      0.95 o
  -2   1   7       21.99       13.04      0.30 o
  -1   1   7      243.55      253.52      1.97 o
   0   1   7      402.77      419.03      3.08 o
   1   1   7       15.89       14.39      0.27 o
   2   1   7       22.19       21.59      0.48 o
   3   1   7       21.24       22.68      0.56 o
   4   1   7       58.19       58.04      0.93 o
   5   1   7       65.48       71.20      1.31 o
  -8   2   7        5.04        4.90      0.44 o
  -7   2   7        2.27        2.69      0.33 o
  -6   2   7       10.82       12.01      0.49 o
  -5   2   7        1.91        1.34      0.27 o
  -4   2   7        8.02        8.50      0.44 o
  -3   2   7       15.79       14.76      0.30 o
  -2   2   7       81.95       74.67      0.74 o
  -1   2   7       36.31       34.31      0.61 o
   0   2   7      181.69      171.80      1.44 o
   1   2   7      119.66      109.68      0.96 o
   2   2   7        0.99        0.91      0.15 o
   3   2   7       26.48       27.54      0.63 o
   4   2   7        1.93        1.38      0.21 o
  -8   3   7       46.05       48.97      1.32 o
  -7   3   7        0.02        0.00      0.35 o
  -6   3   7        0.12        0.00      0.23 o
  -5   3   7       74.58       70.79      1.68 o
  -4   3   7        8.11        8.62      0.27 o
  -3   3   7        0.02        0.23      0.12 o
  -2   3   7      142.30      131.75      1.28 o
  -1   3   7        1.22        1.10      0.11 o
   0   3   7       16.40       17.05      0.35 o
   1   3   7      349.91      342.28      2.49 o
   2   3   7       23.20       21.52      0.45 o
   3   3   7        0.00        0.00      0.16 o
   4   3   7       54.10       58.31      1.21 o
  -8   4   7       13.02       15.06      0.82 o
  -7   4   7        7.08        7.46      0.56 o
  -6   4   7        6.26        5.73      0.49 o
  -5   4   7        8.92        9.59      0.37 o
  -4   4   7       22.20       20.44      0.41 o
  -3   4   7       30.18       31.41      0.47 o
  -2   4   7        2.47        2.53      0.18 o
  -1   4   7        3.28        2.79      0.18 o
   0   4   7       66.50       65.49      0.89 o
   1   4   7       57.69       54.80      0.84 o
   2   4   7       11.82       10.90      0.63 o
   3   4   7        9.82       10.58      0.47 o
  -8   5   7        0.28        0.00      0.33 o
  -7   5   7        0.17        0.00      0.33 o
  -6   5   7        3.32        2.85      0.25 o
  -5   5   7        0.00        0.13      0.14 o
  -4   5   7       10.33        9.28      0.35 o
  -3   5   7       10.34       11.35      0.34 o
  -2   5   7        5.71        5.77      0.31 o
  -1   5   7       63.85       63.81      0.91 o
   0   5   7        0.00        0.10      0.34 o
   1   5   7        4.06        3.94      0.31 o
   2   5   7       23.37       25.35      0.68 o
  -7   6   7        4.76        4.79      0.48 o
  -6   6   7       15.21       15.50      0.55 o
  -5   6   7       76.21       77.61      1.10 o
  -4   6   7        0.23        0.00      0.13 o
  -3   6   7        1.84        1.91      0.23 o
  -2   6   7        4.26        3.24      0.33 o
  -1   6   7        8.92        8.37      0.39 o
   0   6   7       23.01       21.88      0.69 o
   1   6   7       11.62       10.36      0.62 o
  -7   7   7        0.05        0.00      0.25 o
  -6   7   7        1.28        0.78      0.36 o
  -5   7   7       98.80      102.86      1.43 o
  -4   7   7       11.37       13.46      0.54 o
  -3   7   7        2.77        1.96      0.30 o
  -2   7   7       69.38       59.60      1.33 o
  -1   7   7        3.75        4.00      0.29 o
   0   7   7       16.75       18.62      0.53 o
  -6   8   7        1.61        1.82      0.34 o
  -5   8   7        1.44        1.36      0.34 o
  -4   8   7        3.65        4.17      0.34 o
  -3   8   7        6.32        6.56      0.70 o
  -2   8   7       22.00       20.20      1.75 o
  -1   8   7        7.37        7.84      0.41 o
  -5   9   7        9.47       10.69      0.48 o
  -4   9   7        0.36        0.29      0.30 o
  -3   9   7        4.61        4.67      0.48 o
   1 -10   8        5.12        5.58      0.41 o
   2 -10   8       17.08       19.42      0.75 o
  -1  -9   8        6.15        7.32      0.62 o
   0  -9   8       11.99       13.83      0.59 o
   1  -9   8        1.31        1.69      0.29 o
   2  -9   8        3.00        2.75      0.40 o
   3  -9   8        3.20        3.41      0.50 o
   4  -9   8        7.80        8.50      0.93 o
  -2  -8   8        0.12        0.00      0.39 o
  -1  -8   8        0.45        0.00      0.27 o
   0  -8   8      142.48      155.16      1.72 o
   1  -8   8        0.32        0.20      0.18 o
   2  -8   8        8.58        8.66      0.47 o
   3  -8   8       24.99       26.99      0.75 o
   4  -8   8        2.77        3.06      0.40 o
   5  -8   8        1.28        0.87      0.30 o
  -3  -7   8        0.37        0.58      0.33 o
  -2  -7   8        0.06        0.23      0.33 o
  -1  -7   8        4.17        4.31      0.47 o
   0  -7   8      122.80      121.07      1.42 o
   1  -7   8       26.95       24.25      0.59 o
   2  -7   8       16.58       15.11      0.55 o
   3  -7   8       38.31       37.95      0.87 o
   4  -7   8        7.14        7.89      0.67 o
   5  -7   8        2.18        2.03      0.28 o
  -4  -6   8        6.42        6.77      0.66 o
  -3  -6   8        7.33        7.69      0.66 o
  -2  -6   8        4.28        3.53      0.93 o
  -1  -6   8        0.08        0.00      0.15 o
   0  -6   8        4.17        3.68      0.24 o
   1  -6   8       27.94       28.71      0.63 o
   2  -6   8       21.24       20.18      0.49 o
   3  -6   8       55.30       49.12      0.84 o
   4  -6   8        0.16        0.19      0.21 o
   5  -6   8        0.66        0.80      0.22 o
   6  -6   8        0.05        0.00      0.27 o
  -5  -5   8        9.52        7.73      0.56 o
  -4  -5   8       10.07        9.48      0.56 o
  -3  -5   8        6.35        6.97      0.82 o
  -2  -5   8        8.78        7.95      1.05 o
  -1  -5   8        3.94        4.05      0.27 o
   0  -5   8        1.42        2.83      0.38 o
   1  -5   8        6.63        6.84      0.31 o
   2  -5   8       15.15       15.68      0.39 o
   3  -5   8      177.29      169.48      1.85 o
   4  -5   8        1.05        0.58      0.19 o
   5  -5   8       18.45       17.06      0.49 o
   6  -5   8        8.34       10.38      0.69 o
  -6  -4   8       15.88       14.39      0.56 o
  -5  -4   8       10.48        9.61      0.70 o
  -4  -4   8        6.08        6.86      0.39 o
  -3  -4   8       57.62       62.36      1.52 o
  -2  -4   8        5.56        5.25      0.49 o
  -1  -4   8        2.77        2.63      0.16 o
   0  -4   8        0.07        0.41      0.12 o
   1  -4   8       34.90       32.64      0.43 o
   2  -4   8        2.73        3.00      0.17 o
   3  -4   8      100.28      103.23      1.11 o
   4  -4   8       35.84       38.85      0.86 o
   5  -4   8        9.83        8.08      0.54 o
   6  -4   8       21.39       22.77      0.95 o
  -5  -3   8        8.32        7.16      0.58 o
  -4  -3   8        3.92        4.34      0.35 o
  -3  -3   8       38.97       40.05      0.90 o
  -2  -3   8        2.86        1.86      0.33 o
  -1  -3   8      137.81      134.67      1.36 o
   0  -3   8        3.74        3.21      0.20 o
   1  -3   8        9.46        8.26      0.31 o
   2  -3   8       65.77       65.04      0.64 o
   3  -3   8       10.48       11.90      0.36 o
   4  -3   8       15.29       14.38      0.43 o
   5  -3   8       18.15       16.43      0.61 o
  -5  -2   8       20.39       20.17      0.49 o
  -4  -2   8       15.38       15.39      0.49 o
  -3  -2   8       10.50        8.99      0.36 o
  -2  -2   8       42.83       45.40      0.63 o
  -1  -2   8       12.58       10.60      0.26 o
   0  -2   8      152.64      134.26      1.02 o
   1  -2   8      172.38      170.28      1.21 o
   2  -2   8       26.10       23.05      0.37 o
   3  -2   8        1.43        1.31      0.18 o
   4  -2   8        0.97        0.90      0.15 o
   5  -2   8       19.79       21.36      0.53 o
  -6  -1   8       14.65       15.62      0.70 o
  -5  -1   8       21.42       21.09      0.47 o
  -4  -1   8       40.22       39.62      0.75 o
  -3  -1   8       43.95       43.54      0.81 o
  -2  -1   8      118.88      116.82      1.34 o
  -1  -1   8      125.89      118.74      1.14 o
   0  -1   8        0.17        0.89      0.10 o
   1  -1   8      160.03      163.39      1.24 o
   2  -1   8        0.13        0.37      0.10 o
   3  -1   8        0.15        0.12      0.10 o
   4  -1   8        0.84        1.15      0.22 o
   5  -1   8       22.95       21.85      0.66 o
  -7   0   8        3.80        4.21      0.33 o
  -6   0   8       31.73       31.01      0.66 o
  -5   0   8        0.20        0.09      0.16 o
  -4   0   8       16.51       15.62      1.21 o
  -3   0   8      168.84      171.20      2.51 o
  -2   0   8       17.29       21.67      0.35 o
  -1   0   8        5.24        5.34      0.35 o
   0   0   8       27.12       29.68      0.38 o
   1   0   8        5.64        6.60      0.22 o
   2   0   8       36.57       36.46      0.68 o
   3   0   8      115.24       97.05      1.63 o
   4   0   8       21.84       19.31      0.54 o
   5   0   8        0.97        1.37      0.24 o
  -7   1   8        3.61        3.19      0.35 o
  -6   1   8        0.00        0.12      0.35 o
  -5   1   8        5.68        4.24      0.30 o
  -4   1   8        0.43        0.28      0.23 o
  -3   1   8       69.85       76.50      0.87 o
  -2   1   8       24.07       22.84      0.40 o
  -1   1   8       66.56       63.00      0.64 o
   0   1   8       36.46       32.62      0.42 o
   1   1   8        0.01        0.41      0.12 o
   2   1   8        7.59        6.96      0.34 o
   3   1   8        2.08        2.30      0.18 o
   4   1   8       23.22       22.27      0.61 o
  -8   2   8        3.54        3.74      0.39 o
  -7   2   8        0.90        0.82      0.33 o
  -6   2   8        8.63        6.65      0.49 o
  -5   2   8       25.15       25.32      0.74 o
  -4   2   8        6.02        5.99      0.28 o
  -3   2   8       28.56       33.36      0.51 o
  -2   2   8       14.44       16.38      0.34 o
  -1   2   8        0.61        1.21      0.12 o
   0   2   8       20.66       22.39      0.35 o
   1   2   8       15.28       15.34      0.42 o
   2   2   8        3.75        4.16      0.28 o
   3   2   8        7.22        7.34      0.39 o
   4   2   8       58.00       59.77      1.00 o
  -8   3   8        3.32        3.42      0.49 o
  -7   3   8        7.47        6.99      0.49 o
  -6   3   8        3.06        1.86      0.33 o
  -5   3   8       35.03       35.79      0.99 o
  -4   3   8       70.25       68.44      0.79 o
  -3   3   8      236.46      239.31      2.10 o
  -2   3   8        2.30        1.68      0.15 o
  -1   3   8       45.68       41.40      0.65 o
   0   3   8      177.09      172.32      1.57 o
   1   3   8        8.37        7.56      0.34 o
   2   3   8       70.57       71.07      1.88 o
   3   3   8       40.75       38.90      0.79 o
  -8   4   8        4.53        5.12      1.40 o
  -7   4   8        6.65        5.94      0.70 o
  -6   4   8        4.69        5.01      0.49 o
  -5   4   8        9.72        9.32      0.44 o
  -4   4   8       26.56       27.24      0.51 o
  -3   4   8      121.23      126.78      1.20 o
  -2   4   8        6.29        6.33      0.33 o
  -1   4   8        2.72        2.94      0.20 o
   0   4   8      329.76      327.35      3.05 o
   1   4   8       11.83       11.17      0.41 o
   2   4   8       17.31       15.89      0.71 o
   3   4   8       17.44       18.18      0.77 o
  -7   5   8       21.78       25.93      1.17 o
  -6   5   8       29.12       30.57      0.61 o
  -5   5   8       49.50       50.77      1.07 o
  -4   5   8       20.72       21.46      0.52 o
  -3   5   8        9.98        9.34      0.34 o
  -2   5   8       16.49       15.89      0.51 o
  -1   5   8       90.74       93.35      1.23 o
   0   5   8       68.06       72.87      1.09 o
   1   5   8        2.86        2.85      0.29 o
   2   5   8        9.70        9.05      0.57 o
  -7   6   8        9.38        8.99      0.57 o
  -6   6   8        4.57        4.71      0.57 o
  -5   6   8       24.91       25.28      0.61 o
  -4   6   8        0.03        0.00      0.12 o
  -3   6   8       15.35       14.51      0.71 o
  -2   6   8       27.54       25.62      0.59 o
  -1   6   8        2.88        1.86      0.24 o
   0   6   8        0.95        1.07      0.22 o
   1   6   8        0.11        0.17      0.30 o
  -7   7   8        0.83        0.30      0.25 o
  -6   7   8       26.60       30.36      0.64 o
  -5   7   8       37.24       34.66      1.58 o
  -4   7   8        1.57        1.43      0.39 o
  -3   7   8       14.37       13.43      0.53 o
  -2   7   8        9.28        7.35      0.62 o
  -1   7   8        0.18        0.00      0.25 o
   0   7   8        3.98        4.05      0.31 o
  -6   8   8        4.65        4.59      0.57 o
  -5   8   8        0.05        0.77      0.46 o
  -4   8   8        1.67        2.14      0.31 o
  -3   8   8       22.40       24.13      0.89 o
  -2   8   8        2.76        3.01      0.40 o
   0  -9   9        0.55        0.81      0.47 o
   1  -9   9        0.77        1.17      0.26 o
   2  -9   9        0.00        0.00      0.30 o
   3  -9   9       13.54       15.36      0.75 o
  -2  -8   9        2.56        2.39      0.58 o
  -1  -8   9       17.80       19.59      0.75 o
   0  -8   9        0.97        0.50      0.30 o
   1  -8   9        4.15        4.30      0.34 o
   2  -8   9        0.79        0.70      0.30 o
   3  -8   9        1.56        1.06      0.31 o
   4  -8   9       12.80       14.00      0.99 o
  -3  -7   9        1.05        1.12      0.39 o
  -2  -7   9        6.12        5.84      1.17 o
  -1  -7   9      102.92      105.62      1.88 o
   0  -7   9        3.95        2.74      0.26 o
   1  -7   9        0.01        0.00      0.21 o
   2  -7   9       16.29       17.04      0.64 o
   3  -7   9       18.76       18.65      0.61 o
   4  -7   9        5.50        5.56      0.58 o
   5  -7   9       22.98       24.34      0.75 o
  -4  -6   9       12.82       11.31      1.17 o
  -3  -6   9        8.47        7.26      0.66 o
  -2  -6   9        8.30        9.79      1.05 o
  -1  -6   9       28.36       27.88      0.60 o
   0  -6   9       18.55       18.30      0.48 o
   1  -6   9       96.78       94.53      1.23 o
   2  -6   9       59.85       57.36      0.91 o
   3  -6   9        0.01        0.00      0.24 o
   4  -6   9        7.09        8.18      0.49 o
   5  -6   9        7.10        6.26      0.39 o
  -5  -5   9       12.14       12.63      0.70 o
  -4  -5   9       19.13       20.05      1.63 o
  -3  -5   9        0.01        0.23      0.33 o
  -2  -5   9        0.98        1.98      0.47 o
  -1  -5   9       12.65       11.89      0.40 o
   0  -5   9      123.60      123.90      1.41 o
   1  -5   9       14.20       13.89      0.50 o
   2  -5   9       20.47       19.83      0.46 o
   3  -5   9       24.63       24.48      0.81 o
   4  -5   9        1.86        2.09      0.30 o
   5  -5   9        8.36        9.65      0.43 o
  -5  -4   9        0.09        0.16      0.23 o
  -4  -4   9        1.13        1.42      0.33 o
  -3  -4   9       54.29       54.19      1.23 o
  -2  -4   9       26.69       25.42      0.82 o
  -1  -4   9       13.71       10.96      0.30 o
   0  -4   9       49.53       48.99      0.77 o
   1  -4   9        0.34        0.36      0.10 o
   2  -4   9       26.04       25.12      0.45 o
   3  -4   9      236.40      231.64      2.02 o
   4  -4   9        3.65        4.54      0.36 o
   5  -4   9        0.15        0.16      0.29 o
  -6  -3   9        0.13        0.35      0.16 o
  -5  -3   9        3.44        3.74      0.33 o
  -4  -3   9        5.24        5.40      0.47 o
  -3  -3   9        4.99        4.91      0.33 o
  -2  -3   9        6.66        6.15      0.21 o
  -1  -3   9        0.83        1.36      0.14 o
   0  -3   9        8.99       10.28      0.31 o
   1  -3   9       36.21       37.56      0.49 o
   2  -3   9       87.11       86.24      0.84 o
   3  -3   9       15.20       14.65      0.43 o
   4  -3   9       14.32       13.56      0.47 o
   5  -3   9       20.56       21.53      0.81 o
  -6  -2   9        3.44        3.15      0.33 o
  -5  -2   9        3.33        3.19      0.35 o
  -4  -2   9       10.34       10.49      0.49 o
  -3  -2   9       38.50       39.25      0.90 o
  -2  -2   9        1.49        1.28      0.14 o
  -1  -2   9       13.76       12.03      0.31 o
   0  -2   9       32.38       34.26      0.42 o
   1  -2   9       77.81       79.99      0.88 o
   2  -2   9        2.40        2.09      0.18 o
   3  -2   9        0.01        0.37      0.21 o
   4  -2   9       65.96       71.90      1.18 o
   5  -2   9       86.72       89.88      2.23 o
  -6  -1   9       26.94       26.81      0.66 o
  -5  -1   9        0.60        0.70      0.16 o
  -4  -1   9        0.51        0.64      0.21 o
  -3  -1   9      566.77      554.49      6.12 o
  -2  -1   9       28.40       27.91      0.40 o
  -1  -1   9       61.59       57.54      0.70 o
   0  -1   9      190.22      184.80      1.34 o
   1  -1   9       16.78       15.02      0.32 o
   2  -1   9       48.84       50.09      0.82 o
   3  -1   9       57.61       55.22      0.84 o
   4  -1   9       52.38       54.04      1.21 o
   5  -1   9        8.76        8.55      0.57 o
  -7   0   9        5.44        4.94      0.47 o
  -6   0   9        3.59        3.85      0.33 o
  -5   0   9       11.83       11.78      0.85 o
  -4   0   9        4.50        4.51      0.70 o
  -3   0   9      368.01      361.29      3.55 o
  -2   0   9       18.17       19.80      0.40 o
  -1   0   9        2.70        4.08      0.29 o
   0   0   9      277.26      270.73      1.90 o
   1   0   9      123.39      113.57      0.95 o
   2   0   9      162.76      152.77      1.68 o
   3   0   9        3.34        4.06      0.28 o
   4   0   9       10.14        9.32      0.77 o
  -7   1   9       13.96       14.06      0.70 o
  -6   1   9       15.04       14.84      0.56 o
  -5   1   9       14.84       15.20      0.52 o
  -4   1   9       28.58       27.24      0.74 o
  -3   1   9       49.49       45.49      0.59 o
  -2   1   9        9.00        8.80      0.30 o
  -1   1   9       24.21       24.12      0.35 o
   0   1   9      134.93      142.55      1.26 o
   1   1   9       22.06       20.26      0.43 o
   2   1   9       34.72       34.41      0.68 o
   3   1   9       20.96       22.33      0.61 o
   4   1   9        4.78        3.90      0.40 o
  -7   2   9       12.48       12.82      0.66 o
  -6   2   9        0.00        0.00      0.35 o
  -5   2   9        1.18        1.67      0.33 o
  -4   2   9        2.09        1.76      0.17 o
  -3   2   9        1.49        1.80      0.17 o
  -2   2   9        7.46        7.74      0.25 o
  -1   2   9        6.87        6.67      0.24 o
   0   2   9        6.93        7.07      0.27 o
   1   2   9       14.13       11.67      0.56 o
   2   2   9        1.42        1.63      0.22 o
   3   2   9        0.84        0.47      0.27 o
  -7   3   9        2.70        2.27      0.35 o
  -6   3   9       16.70       16.17      1.17 o
  -5   3   9        2.75        2.33      0.33 o
  -4   3   9        9.12        8.47      0.28 o
  -3   3   9        0.15        0.26      0.13 o
  -2   3   9       19.84       21.85      0.38 o
  -1   3   9        0.92        1.17      0.18 o
   0   3   9       10.53        9.45      0.38 o
   1   3   9       55.50       53.88      0.86 o
   2   3   9       15.92       14.67      0.50 o
   3   3   9       15.18       16.65      0.71 o
  -7   4   9        2.37        2.12      0.33 o
  -6   4   9       27.45       26.36      0.99 o
  -5   4   9        4.64        5.96      0.31 o
  -4   4   9       25.14       26.78      0.54 o
  -3   4   9        0.11        0.23      0.13 o
  -2   4   9       16.67       17.79      0.51 o
  -1   4   9      105.55      112.62      1.41 o
   0   4   9        1.43        1.82      0.22 o
   1   4   9       31.69       33.03      0.74 o
   2   4   9       28.57       30.27      1.22 o
  -7   5   9        8.50        8.22      0.70 o
  -6   5   9       11.03       12.63      0.46 o
  -5   5   9       14.49       16.21      0.43 o
  -4   5   9        7.49        8.31      0.39 o
  -3   5   9       42.67       47.39      1.08 o
  -2   5   9      110.65      111.88      1.68 o
  -1   5   9       51.93       54.59      1.05 o
   0   5   9        4.39        4.76      0.34 o
   1   5   9        3.84        3.53      0.29 o
  -7   6   9        0.04        0.00      0.27 o
  -6   6   9        0.12        0.17      0.23 o
  -5   6   9        5.15        5.47      0.33 o
  -4   6   9       18.16       19.67      0.90 o
  -3   6   9        2.75        2.61      0.27 o
  -2   6   9       47.45       45.48      1.10 o
  -1   6   9        8.47        8.26      0.57 o
   0   6   9       13.98       14.48      0.53 o
  -6   7   9       29.93       34.15      0.70 o
  -5   7   9        2.86        3.33      0.53 o
  -4   7   9        3.25        2.89      0.31 o
  -3   7   9        0.12        0.04      0.25 o
  -2   7   9        1.00        0.66      0.25 o
  -1   7   9        9.10        9.08      0.53 o
  -4   8   9        1.02        1.30      0.27 o
   1  -9  10        2.19        2.60      0.34 o
   2  -9  10        4.71        4.53      0.48 o
  -1  -8  10       12.63       11.36      0.97 o
   0  -8  10        5.68        5.13      0.43 o
   1  -8  10        1.96        1.94      0.29 o
   2  -8  10        2.63        2.17      0.40 o
   3  -8  10        0.67        0.49      0.25 o
  -3  -7  10        7.11        7.00      0.66 o
  -2  -7  10        2.33        2.14      0.49 o
  -1  -7  10        0.25        0.96      0.27 o
   0  -7  10        0.03        0.00      0.17 o
   1  -7  10       13.04       12.09      0.50 o
   2  -7  10       44.13       42.03      0.93 o
   3  -7  10        3.27        3.94      0.45 o
   4  -7  10       10.90       12.13      0.61 o
  -4  -6  10        1.82        2.04      0.58 o
  -3  -6  10        1.49        2.04      0.58 o
  -2  -6  10        4.93        5.95      0.66 o
  -1  -6  10        5.61        5.50      0.41 o
   0  -6  10       30.59       28.77      0.60 o
   1  -6  10       39.06       39.19      1.03 o
   2  -6  10       12.01       12.88      0.55 o
   3  -6  10        3.23        2.91      0.35 o
   4  -6  10       11.01       10.69      0.76 o
  -4  -5  10        0.06        0.12      0.33 o
  -3  -5  10       32.13       31.15      2.10 o
  -2  -5  10       33.08       34.64      1.06 o
  -1  -5  10       63.16       62.01      0.96 o
   0  -5  10        4.49        4.43      0.37 o
   1  -5  10       56.40       57.15      0.92 o
   2  -5  10       31.41       31.43      0.91 o
   3  -5  10       17.11       17.15      0.58 o
   4  -5  10       21.54       18.92      1.04 o
   5  -5  10        9.37        9.49      0.49 o
  -5  -4  10        0.14        0.23      0.33 o
  -4  -4  10        0.05        0.00      0.33 o
  -3  -4  10       49.16       48.38      1.23 o
  -2  -4  10        8.97       11.42      0.66 o
  -1  -4  10       74.97       75.68      0.99 o
   0  -4  10        7.69        7.34      0.34 o
   1  -4  10       27.18       25.81      0.58 o
   2  -4  10      203.03      198.08      2.04 o
   3  -4  10        0.91        1.80      0.30 o
   4  -4  10        9.79       10.66      0.47 o
   5  -4  10       18.82       19.37      0.70 o
  -6  -3  10        1.45        1.86      0.33 o
  -5  -3  10        0.72        1.17      0.33 o
  -4  -3  10        0.13        0.62      0.21 o
  -3  -3  10        9.21        8.86      0.49 o
  -2  -3  10        7.96        8.46      0.32 o
  -1  -3  10       20.07       20.34      0.45 o
   0  -3  10        2.73        2.04      0.19 o
   1  -3  10        0.00        0.28      0.11 o
   2  -3  10      120.09      117.51      1.24 o
   3  -3  10        0.37        0.37      0.21 o
   4  -3  10        0.49        0.28      0.21 o
  -6  -2  10        6.87        7.38      0.39 o
  -5  -2  10        1.67        3.10      0.47 o
  -4  -2  10        0.06        0.00      0.23 o
  -3  -2  10        1.77        2.65      0.47 o
  -2  -2  10        1.56        1.92      0.22 o
  -1  -2  10        2.04        1.60      0.16 o
   0  -2  10       23.01       22.97      0.41 o
   1  -2  10        4.44        3.67      0.23 o
   2  -2  10       10.83       10.01      0.43 o
   3  -2  10       17.13       19.51      0.54 o
   4  -2  10        3.89        3.96      0.29 o
  -6  -1  10        8.54        7.70      0.49 o
  -5  -1  10        0.00        0.23      0.16 o
  -4  -1  10       61.10       58.58      1.11 o
  -3  -1  10        9.71        9.40      0.53 o
  -2  -1  10       29.71       30.80      0.49 o
  -1  -1  10        1.20        1.40      0.15 o
   0  -1  10        0.51        0.89      0.11 o
   1  -1  10       72.83       70.69      0.80 o
   2  -1  10      155.33      151.81      1.58 o
   3  -1  10        4.28        5.15      0.33 o
   4  -1  10        5.64        5.25      0.48 o
  -7   0  10        1.12        1.05      0.33 o
  -6   0  10        0.05        0.00      0.23 o
  -5   0  10        1.13        2.20      0.47 o
  -4   0  10      151.28      154.26      2.18 o
  -3   0  10       29.88       27.33      0.52 o
  -2   0  10        0.14        0.25      0.10 o
  -1   0  10       68.38       71.46      0.85 o
   0   0  10        4.66        5.26      0.25 o
   1   0  10       20.52       22.96      0.62 o
   2   0  10       69.69       73.85      1.05 o
   3   0  10       17.74       17.76      0.51 o
   4   0  10        7.07        6.18      0.57 o
  -7   1  10        2.78        2.92      0.33 o
  -6   1  10        3.58        3.15      0.33 o
  -5   1  10        3.26        2.56      0.47 o
  -4   1  10       10.68        9.54      0.50 o
  -3   1  10       11.72       12.40      0.33 o
  -2   1  10       88.59       88.65      1.01 o
  -1   1  10      119.53      120.67      1.04 o
   0   1  10        3.99        3.50      0.20 o
   1   1  10        9.16        9.07      0.37 o
   2   1  10        9.53       10.18      0.44 o
   3   1  10       24.96       25.65      0.64 o
  -7   2  10        1.52        1.99      0.33 o
  -6   2  10        0.12        0.35      0.58 o
  -5   2  10        0.02        0.00      0.33 o
  -4   2  10        0.31        0.19      0.15 o
  -3   2  10        7.69        7.69      0.32 o
  -2   2  10        7.32        7.48      0.28 o
  -1   2  10       31.10       30.88      0.54 o
   0   2  10       74.96       74.86      0.93 o
   1   2  10        1.52        1.43      0.24 o
   2   2  10        5.12        5.83      0.44 o
   3   2  10        3.79        3.14      0.44 o
  -7   3  10        0.76        0.58      0.35 o
  -6   3  10       22.53       23.82      0.93 o
  -5   3  10        8.73        8.81      1.09 o
  -4   3  10        2.23        2.25      0.16 o
  -3   3  10       19.20       17.41      0.51 o
  -2   3  10        2.47        2.06      0.23 o
  -1   3  10       15.34       16.43      0.45 o
   0   3  10      107.74      108.84      1.52 o
   1   3  10        0.66        0.65      0.22 o
   2   3  10        0.02        0.19      0.17 o
  -7   4  10        4.35        3.85      0.49 o
  -6   4  10        0.06        0.39      0.27 o
  -5   4  10        2.14        1.53      0.25 o
  -4   4  10       17.73       18.86      0.49 o
  -3   4  10        0.01        0.17      0.16 o
  -2   4  10       10.32       10.29      0.37 o
  -1   4  10       13.61       14.61      0.54 o
   0   4  10        7.47        6.45      0.43 o
   1   4  10        0.84        0.22      0.25 o
  -7   5  10        3.44        3.18      0.40 o
  -6   5  10        0.21        0.33      0.18 o
  -5   5  10        2.37        1.60      0.22 o
  -4   5  10        0.60        0.33      0.21 o
  -3   5  10        1.64        1.83      0.27 o
  -2   5  10        4.80        4.49      0.40 o
  -1   5  10        2.07        2.01      0.40 o
   0   5  10        2.38        2.19      0.32 o
  -6   6  10       21.97       26.30      0.82 o
  -5   6  10        0.05        0.09      0.21 o
  -4   6  10        0.04        0.00      0.27 o
  -3   6  10        8.66        8.89      0.57 o
  -2   6  10        1.50        0.77      0.27 o
  -1   6  10        8.04        8.75      0.80 o
  -5   7  10        2.05        3.43      0.56 o
  -4   7  10        2.16        1.03      0.30 o
  -3   7  10       13.44       12.83      0.68 o
  -1  -8  11       46.97       48.65      1.65 o
   0  -8  11        0.22        0.00      0.27 o
   1  -8  11        0.03        0.16      0.37 o
   2  -8  11        6.16        6.19      0.54 o
  -2  -7  11        0.44        0.33      0.70 o
  -1  -7  11       27.93       29.48      0.67 o
   0  -7  11       10.21        8.25      0.39 o
   1  -7  11        6.20        5.05      0.42 o
   2  -7  11       18.05       17.45      0.75 o
   3  -7  11        1.87        2.42      0.40 o
  -3  -6  11        0.56        0.75      0.39 o
  -2  -6  11        0.04        0.00      0.33 o
  -1  -6  11        0.05        0.00      0.18 o
   0  -6  11        8.63       10.08      0.42 o
   1  -6  11        6.09        6.39      0.44 o
   2  -6  11       11.26        9.11      0.51 o
   3  -6  11        0.00        0.00      0.25 o
   4  -6  11        2.18        1.99      0.40 o
  -4  -5  11        4.84        4.43      0.49 o
  -3  -5  11        2.45        2.45      0.49 o
  -2  -5  11        0.03        0.00      0.47 o
  -1  -5  11        0.36        0.29      0.23 o
   0  -5  11        0.62        0.61      0.21 o
   1  -5  11        1.84        2.04      0.34 o
   2  -5  11       88.08       89.72      1.24 o
   3  -5  11        0.82        0.82      0.23 o
   4  -5  11        4.65        4.35      0.43 o
  -5  -4  11        2.44        2.50      0.35 o
  -4  -4  11       14.07       14.11      0.66 o
  -3  -4  11        1.02        2.35      0.93 o
  -2  -4  11        4.37        4.94      0.40 o
  -1  -4  11        6.32        4.38      0.35 o
   0  -4  11        6.98        7.08      0.41 o
   1  -4  11        0.63        0.37      0.21 o
   2  -4  11       14.66       15.93      0.52 o
   3  -4  11       21.32       23.06      0.70 o
   4  -4  11        6.51        6.30      0.43 o
  -5  -3  11        0.47        0.82      0.33 o
  -4  -3  11        4.44        4.44      0.49 o
  -3  -3  11        0.08        0.58      0.58 o
  -2  -3  11       41.40       40.34      0.71 o
  -1  -3  11        6.48        7.23      0.30 o
   0  -3  11        9.92        9.97      0.45 o
   1  -3  11       36.52       35.51      0.60 o
   2  -3  11        0.01        0.05      0.21 o
   3  -3  11        3.17        3.02      0.35 o
   4  -3  11        6.10        6.92      0.45 o
  -6  -2  11        4.04        4.04      0.39 o
  -5  -2  11        5.13        6.23      0.58 o
  -4  -2  11        0.62        1.05      0.35 o
  -3  -2  11        2.65        2.96      0.39 o
  -2  -2  11        0.06        0.23      0.15 o
  -1  -2  11       14.45       13.82      0.37 o
   0  -2  11       70.50       68.66      0.82 o
   1  -2  11       11.00       10.34      0.42 o
   2  -2  11        0.88        0.58      0.23 o
   3  -2  11        0.05        0.14      0.21 o
   4  -2  11       11.55       10.70      0.49 o
  -6  -1  11        1.14        1.81      0.70 o
  -5  -1  11        8.55        9.22      0.49 o
  -4  -1  11        0.13        2.70      1.75 o
  -3  -1  11       27.26       26.28      0.46 o
  -2  -1  11       44.97       42.63      0.60 o
  -1  -1  11        0.01        0.00      0.11 o
   0  -1  11       21.51       21.70      0.42 o
   1  -1  11        0.02        0.09      0.21 o
   2  -1  11       12.44       10.90      0.51 o
   3  -1  11        1.28        1.61      0.26 o
  -6   0  11        0.30        0.00      0.33 o
  -5   0  11        0.39        0.00      0.33 o
  -4   0  11       48.69       45.82      1.15 o
  -3   0  11        3.06        3.15      0.24 o
  -2   0  11        0.17        0.15      0.13 o
  -1   0  11        4.83        5.36      0.31 o
   0   0  11        2.63        2.31      0.20 o
   1   0  11        1.47        0.93      0.23 o
   2   0  11       22.17       18.90      0.67 o
   3   0  11       10.09        9.24      0.41 o
  -7   1  11        0.48        0.23      0.33 o
  -6   1  11        1.38        0.93      0.33 o
  -5   1  11        0.85        0.82      0.35 o
  -4   1  11       13.22       12.16      0.70 o
  -3   1  11        0.98        0.73      0.30 o
  -2   1  11       10.53        9.08      0.37 o
  -1   1  11        0.72        0.78      0.16 o
   0   1  11        0.26        0.23      0.21 o
   1   1  11        0.33        0.23      0.23 o
   2   1  11        1.04        1.08      0.22 o
  -7   2  11        3.15        2.90      0.39 o
  -6   2  11        6.00        6.41      0.49 o
  -5   2  11        2.30        2.41      0.39 o
  -4   2  11        8.54        9.22      0.40 o
  -3   2  11        5.81        4.75      0.28 o
  -2   2  11        1.81        2.03      0.20 o
  -1   2  11       14.19       15.49      0.47 o
   0   2  11        0.86        0.84      0.21 o
   1   2  11        4.67        5.04      0.40 o
   2   2  11        1.08        0.91      0.24 o
  -7   3  11        0.40        0.23      0.47 o
  -6   3  11        5.47        4.66      0.49 o
  -5   3  11       13.03       14.22      0.64 o
  -4   3  11       66.66       71.63      0.97 o
  -3   3  11        0.49        0.56      0.21 o
  -2   3  11        0.88        0.70      0.23 o
  -1   3  11       90.54       96.00      1.26 o
   0   3  11        3.80        3.85      0.37 o
   1   3  11       26.41       27.93      0.79 o
  -6   4  11        1.56        1.92      0.34 o
  -5   4  11        6.50        6.04      0.40 o
  -4   4  11       14.09       14.24      0.47 o
  -3   4  11        1.09        1.41      0.27 o
  -2   4  11        1.84        1.86      0.22 o
  -1   4  11       96.37       98.69      1.48 o
   0   4  11        5.37        5.37      0.44 o
  -6   5  11       11.79       11.94      0.72 o
  -5   5  11        3.72        4.03      0.31 o
  -4   5  11        3.43        3.20      0.40 o
  -3   5  11        3.75        3.77      0.32 o
  -2   5  11       33.50       35.35      0.74 o
  -1   5  11       19.78       21.44      0.79 o
  -5   6  11        0.04        0.00      0.30 o
  -4   6  11        2.16        1.73      0.52 o
  -3   6  11        9.33        7.97      0.44 o
  -2   6  11        0.01        0.00      0.25 o
  -1  -7  12        2.37        1.80      0.34 o
   0  -7  12        1.34        2.20      0.29 o
   1  -7  12       14.93       16.76      0.71 o
   2  -7  12        7.33        6.35      0.54 o
  -3  -6  12        0.85        1.03      0.70 o
  -2  -6  12        3.03        2.89      0.40 o
  -1  -6  12        2.14        2.21      0.31 o
   0  -6  12       15.63       16.72      0.74 o
   1  -6  12       20.30       21.39      0.81 o
   2  -6  12        0.02        0.00      0.23 o
   3  -6  12        1.57        1.98      0.35 o
  -4  -5  12        0.04        0.35      0.35 o
  -3  -5  12        1.99        2.40      0.49 o
  -2  -5  12        2.99        2.55      0.39 o
  -1  -5  12       45.16       46.47      0.91 o
   0  -5  12        5.89        6.16      0.35 o
   1  -5  12        0.04        0.47      0.27 o
   2  -5  12       22.73       22.34      0.61 o
   3  -5  12        0.46        0.76      0.30 o
  -4  -4  12        8.28        7.81      0.66 o
  -3  -4  12        4.65        5.04      0.49 o
  -2  -4  12        1.90        1.70      0.18 o
  -1  -4  12        2.12        2.31      0.37 o
   0  -4  12        1.90        1.48      0.26 o
   1  -4  12       10.32       10.49      0.41 o
   2  -4  12       54.79       53.17      0.91 o
   3  -4  12        2.57        2.69      0.35 o
  -5  -3  12        1.25        1.76      0.33 o
  -4  -3  12        2.31        1.76      0.33 o
  -3  -3  12        0.68        1.17      0.33 o
  -2  -3  12        1.27        1.28      0.23 o
  -1  -3  12        3.56        3.49      0.33 o
   0  -3  12       18.38       17.47      0.52 o
   1  -3  12       10.79       10.63      0.48 o
   2  -3  12        9.72        7.88      0.47 o
   3  -3  12        5.29        6.66      0.66 o
  -5  -2  12        0.68        1.05      0.33 o
  -4  -2  12       20.56       20.92      1.05 o
  -3  -2  12        0.02        0.12      0.25 o
  -2  -2  12        3.35        3.57      0.27 o
  -1  -2  12       13.46       14.32      0.45 o
   0  -2  12       10.23       10.57      0.43 o
   1  -2  12        0.15        0.05      0.27 o
   2  -2  12        1.59        1.57      0.27 o
   3  -2  12       26.08       28.04      0.78 o
  -6  -1  12        0.20        0.12      0.58 o
  -5  -1  12        1.69        1.73      0.47 o
  -4  -1  12      128.50      123.00      2.22 o
  -3  -1  12       17.96       18.91      0.46 o
  -2  -1  12        7.74        8.17      0.32 o
  -1  -1  12       58.09       62.06      1.07 o
   0  -1  12        8.19        8.85      0.39 o
   1  -1  12       19.06       18.11      0.54 o
   2  -1  12       18.14       19.24      0.96 o
   3  -1  12       26.06       28.01      0.78 o
  -6   0  12        1.87        2.59      0.39 o
  -5   0  12        2.56        2.26      0.39 o
  -4   0  12       38.22       34.97      1.15 o
  -3   0  12        0.08        0.47      0.18 o
  -2   0  12        1.93        1.18      0.21 o
  -1   0  12       66.18       64.54      0.97 o
   0   0  12       36.71       37.56      0.78 o
   1   0  12       63.58       64.64      1.38 o
   2   0  12        0.01        0.11      0.25 o
  -6   1  12        3.21        2.80      0.49 o
  -5   1  12        9.23        8.08      0.66 o
  -4   1  12       10.92       10.99      0.47 o
  -3   1  12        3.34        3.14      0.41 o
  -2   1  12        4.77        4.90      0.31 o
  -1   1  12       21.06       22.67      0.61 o
   0   1  12        9.58        8.92      0.44 o
   1   1  12       12.20       13.28      0.61 o
   2   1  12       10.06       10.66      0.59 o
  -6   2  12        0.02        0.00      0.33 o
  -5   2  12        2.33        1.74      0.27 o
  -4   2  12        0.29        0.12      0.23 o
  -3   2  12        0.93        0.98      0.21 o
  -2   2  12        3.20        2.38      0.27 o
  -1   2  12        6.53        6.98      0.53 o
   0   2  12        0.14        0.00      0.27 o
   1   2  12        2.66        2.25      0.34 o
  -6   3  12        0.41        0.00      0.33 o
  -5   3  12        5.33        5.23      0.40 o
  -4   3  12        0.14        0.27      0.24 o
  -3   3  12        3.84        3.75      0.35 o
  -2   3  12        0.03        0.00      0.21 o
  -1   3  12        0.20        1.08      0.34 o
   0   3  12       19.56       21.65      0.68 o
  -6   4  12        0.83        1.05      0.41 o
  -5   4  12        3.65        4.00      0.40 o
  -4   4  12        0.01        0.57      0.22 o
  -3   4  12        9.45        9.67      0.57 o
  -2   4  12       52.69       58.46      0.95 o
  -1   4  12        0.31        0.00      0.25 o
  -5   5  12        0.87        0.85      0.18 o
  -4   5  12        4.98        5.42      0.48 o
  -3   5  12       29.57       33.02      0.75 o
  -2   5  12        9.58       11.33      0.56 o
  -2  -6  13        1.42        1.32      0.40 o
  -1  -6  13        9.28       11.22      0.50 o
   0  -6  13        8.14        9.35      0.42 o
   1  -6  13        0.00        0.00      0.30 o
  -3  -5  13        5.60        6.23      0.66 o
  -2  -5  13       21.19       21.36      0.97 o
  -1  -5  13        0.59        0.54      0.34 o
   0  -5  13       20.95       23.77      0.63 o
   1  -5  13       17.20       18.86      0.75 o
   2  -5  13        1.34        1.46      0.28 o
  -4  -4  13        8.27        9.00      1.52 o
  -3  -4  13        0.01        0.70      0.47 o
  -2  -4  13        7.86        8.91      0.37 o
  -1  -4  13        5.51        4.77      0.30 o
   0  -4  13        0.64        0.39      0.27 o
   1  -4  13       82.79       87.23      1.88 o
   2  -4  13        0.68        0.45      0.31 o
  -4  -3  13        1.37        1.94      0.39 o
  -3  -3  13        4.59        5.14      0.61 o
  -2  -3  13        3.30        3.08      0.31 o
  -1  -3  13        2.43        1.97      0.24 o
   0  -3  13        0.17        0.39      0.27 o
   1  -3  13       35.54       36.05      0.74 o
   2  -3  13        0.05        0.00      0.23 o
  -5  -2  13        1.09        0.70      0.47 o
  -4  -2  13        1.31        1.09      0.58 o
  -3  -2  13        2.39        2.14      0.30 o
  -2  -2  13        0.09        0.04      0.16 o
  -1  -2  13        4.58        4.39      0.34 o
   0  -2  13        0.70        0.35      0.23 o
   1  -2  13        0.30        0.25      0.22 o
   2  -2  13       14.44       16.03      0.71 o
  -5  -1  13       20.95       19.65      1.17 o
  -4  -1  13        4.09        4.32      0.49 o
  -3  -1  13        3.64        3.90      0.30 o
  -2  -1  13        0.87        0.72      0.22 o
  -1  -1  13        0.01        0.04      0.17 o
   0  -1  13       12.57       13.12      0.59 o
   1  -1  13       37.40       40.82      0.90 o
   2  -1  13        0.90        0.90      0.34 o
  -5   0  13       23.90       24.72      0.99 o
  -4   0  13        7.50        5.65      0.44 o
  -3   0  13        0.06        0.19      0.18 o
  -2   0  13       23.34       25.94      0.93 o
  -1   0  13        2.40        3.17      0.31 o
   0   0  13        9.35        9.58      0.43 o
   1   0  13       10.37       10.70      0.62 o
  -5   1  13        0.35        0.75      0.93 o
  -4   1  13        1.34        1.71      0.27 o
  -3   1  13       16.19       16.11      0.43 o
  -2   1  13       23.12       24.74      0.66 o
  -1   1  13        0.57        0.75      0.21 o
   0   1  13        1.04        1.40      0.31 o
   1   1  13        3.12        3.53      0.40 o
  -5   2  13        0.66        0.23      0.27 o
  -4   2  13        0.50        0.70      0.23 o
  -3   2  13        1.88        1.53      0.24 o
  -2   2  13        1.27        1.14      0.30 o
  -1   2  13       24.51       25.79      0.71 o
   0   2  13        2.90        1.96      0.40 o
  -5   3  13        1.85        1.95      0.56 o
  -4   3  13        1.03        1.06      0.17 o
  -3   3  13        0.41        0.23      0.27 o
  -2   3  13        5.06        5.51      0.43 o
  -1   3  13       18.21       18.74      0.66 o
  -4   4  13        0.10        0.06      0.23 o
  -3   4  13        6.64        6.85      0.68 o
  -2   4  13        1.05        1.36      0.28 o
  -1  -5  14        0.00        0.54      0.27 o
   0  -5  14        0.03        0.23      0.27 o
  -3  -4  14        2.02        1.73      0.40 o
  -2  -4  14        4.17        3.39      0.33 o
  -1  -4  14        0.44        0.58      0.18 o
   0  -4  14        0.10        0.00      0.29 o
   1  -4  14        0.78        1.46      0.35 o
  -3  -3  14        5.49        5.58      0.48 o
  -2  -3  14        1.35        1.90      0.31 o
  -1  -3  14        4.22        4.89      0.34 o
   0  -3  14       11.61       10.79      0.62 o
   1  -3  14        1.37        0.82      0.24 o
  -4  -2  14        0.07        0.35      0.33 o
  -3  -2  14        0.13        0.08      0.40 o
  -2  -2  14        0.29        0.34      0.25 o
  -1  -2  14       16.76       16.67      0.56 o
   0  -2  14        1.48        1.79      0.40 o
   1  -2  14        1.64        1.31      0.27 o
  -4  -1  14        4.96        5.26      0.47 o
  -3  -1  14        8.87        8.41      0.43 o
  -2  -1  14        0.09        0.04      0.16 o
  -1  -1  14        2.38        1.83      0.30 o
   0  -1  14        0.54        0.65      0.22 o
  -4   0  14        0.49        1.14      0.30 o
  -3   0  14        0.60        0.58      0.23 o
  -2   0  14        0.57        0.72      0.22 o
  -1   0  14        0.95        0.39      0.29 o
   0   0  14        0.00        0.09      0.21 o
  -4   1  14        0.01        0.00      0.27 o
  -3   1  14        1.76        2.01      0.28 o
  -2   1  14        0.49        0.44      0.38 o
  -1   1  14        0.79        0.66      0.26 o
  -4   2  14        1.08        0.70      0.27 o
  -3   2  14        0.57        0.89      0.25 o
  -2   2  14        8.13        8.72      0.57 o
  -2  -2  15        4.97        5.47      0.54 o
  -1  -2  15        1.37        1.40      0.50 o
  -2  -1  15       10.22       11.66      0.47 o
 
